# Supplementary material for: Bis(η2-ethyl­ene)[aza­nidediylbis(diiso­propyl­phosphine selenide)-κ2 Se,Se′]iridium(III)
Source: Acta Crystallogr Sect E Struct Rep Online. 2009 Nov 28;65(Pt 12):m1696. doi: 10.1107/S1600536809050156 (PMC2971893; doi:10.1107/S1600536809050156)
Supplement: Supplementary file 1 [file e-65-m1696-sup1.cif]

##############################################################################
###                                                                        ###
###        Electronic paper (Acta Crystallographica Section E)             ###
###                                                                        ###
##############################################################################
#                                                                            #
# This CIF contains the data in a paper accepted for publication in Acta     #
# Crystallographica Section E. It conforms to the requirements of Notes      #
# for Authors for Section E, and has been peer reviewed under the auspices   #
# of the IUCr Commission on Journals.                                        #
#                                                                            #
# Full details of the Crystallographic Information File format               #
# are given in the paper "The Crystallographic Information File (CIF):       #
# a New Standard Archive File for Crystallography" by S. R. Hall, F. H.      #
# Allen and I. D. Brown [Acta Cryst. (1991), A47, 655-685].                  #
#                                                                            #
# The current version of the core CIF dictionary is obtainable from          #
# ftp://ftp.iucr.org/pub/cif_core.dic. The current version number is 2.4.    #
#                                                                            #
# Software is freely available for graphical display of the structure(s) in  #
# this CIF.  For information consult the CIF home page http://www.iucr.org/  #
# cif/home.html                                                              #
#                                                                            #
# This file may be used for bona fide research purposes within the           #
# scientific community so long as proper attribution is given to the journal # 
# article from which it was obtained.                                        #
#                                                                            #
##############################################################################
                                             
data_I
_audit_creation_method     SHELXL-97
_chemical_name_systematic
;
Bis(\h^2^-ethylene)[azanidediylbis(diisopropylphosphine selenide)-
\k^2^<i>Se</i>,<i>Se</i>']iridium(III)
;
_chemical_name_common     ?
_chemical_formula_moiety     'C16 H36 Ir N P2 Se2'
_chemical_formula_sum     'C16 H36 Ir N P2 Se2'
_chemical_formula_iupac     '[Ir (C2 H4)2 (C12 H28 N P2 Se2)]'
_chemical_formula_weight     654.52
_chemical_melting_point     ?
_symmetry_cell_setting     'Triclinic'
_symmetry_space_group_name_H-M     'P -1'
_symmetry_space_group_name_Hall     '-P 1'
loop_
    _symmetry_equiv_pos_as_xyz
    'x, y, z'
    '-x, -y, -z'
_cell_length_a     9.69650(10)
_cell_length_b     10.39620(10)
_cell_length_c     12.06200(10)
_cell_angle_alpha     98.5110(10)
_cell_angle_beta     96.0550(10)
_cell_angle_gamma     107.2730(10)
_cell_volume     1133.84(2)
_cell_formula_units_Z     2
_cell_measurement_reflns_used     6523
_cell_measurement_theta_min     2.45
_cell_measurement_theta_max     26.79
_cell_measurement_temperature     296(2)
_exptl_crystal_description     'prism'
_exptl_crystal_colour     'orange'
_exptl_crystal_size_max     0.30
_exptl_crystal_size_mid     0.21
_exptl_crystal_size_min     0.16
_exptl_crystal_density_diffrn     1.917
_exptl_crystal_density_meas     ?
_exptl_crystal_density_method     'not measured'
_exptl_crystal_F_000     628
_exptl_absorpt_coefficient_mu     9.237
_exptl_absorpt_correction_type     'multi-scan'
_exptl_absorpt_process_details     '(SADABS; Sheldrick, 1996)'
_exptl_absorpt_correction_T_min     0.1681
_exptl_absorpt_correction_T_max     0.3196
_exptl_special_details
;
;
_diffrn_ambient_temperature     296(2)
_diffrn_radiation_type     MoK\a
_diffrn_radiation_wavelength     0.71073
_diffrn_radiation_source     'fine-focus sealed tube'
_diffrn_radiation_monochromator     graphite
_diffrn_measurement_device_type     'Bruker SMART CCD area-detector'
_diffrn_measurement_method     'phi and omega scans'
_diffrn_detector_area_resol_mean     ?
_diffrn_reflns_number     15331
_diffrn_reflns_av_R_equivalents     0.0235
_diffrn_reflns_av_sigmaI/netI     0.0276
_diffrn_reflns_theta_min     2.09
_diffrn_reflns_theta_max     27.49
_diffrn_reflns_theta_full     27.49
_diffrn_measured_fraction_theta_max     0.993
_diffrn_measured_fraction_theta_full     0.993
_diffrn_reflns_limit_h_min     -12
_diffrn_reflns_limit_h_max     11
_diffrn_reflns_limit_k_min     -12
_diffrn_reflns_limit_k_max     13
_diffrn_reflns_limit_l_min     -15
_diffrn_reflns_limit_l_max     15
_diffrn_standards_number     ?
_diffrn_standards_interval_count     ?
_diffrn_standards_interval_time     ?
_diffrn_standards_decay_%     ?
_refine_special_details
;
Refinement of <i>F</i>^2^ against ALL reflections. The weighted <i>R</i>-factor
<i>wR</i> and goodness of fit <i>S</i> are based on <i>F</i>^2^, conventional
<i>R</i>-factors <i>R</i> are based on <i>F</i>, with <i>F</i> set to zero for
negative <i>F</i>^2^. The threshold expression of <i>F</i>^2^ >
\s(<i>F</i>^2^) is used only for calculating <i>R</i>-factors(gt) <i>etc</i>.
and is not relevant to the choice of reflections for refinement.
<i>R</i>-factors based on <i>F</i>^2^ are statistically about twice as large
as those based on <i>F</i>, and <i>R</i>- factors based on ALL data will be
even larger.
;
_reflns_number_total     5170
_reflns_number_gt     4505
_reflns_threshold_expression     I>2sigma(I)
_refine_ls_structure_factor_coef     Fsqd
_refine_ls_matrix_type     full
_refine_ls_R_factor_all     0.0350
_refine_ls_R_factor_gt     0.0281
_refine_ls_wR_factor_gt     0.0642
_refine_ls_wR_factor_ref     0.0669
_refine_ls_goodness_of_fit_ref     1.034
_refine_ls_restrained_S_all     1.034
_refine_ls_number_reflns     5170
_refine_ls_number_parameters     207
_refine_ls_number_restraints     0
_refine_ls_hydrogen_treatment     constr
_refine_ls_weighting_scheme     calc
_refine_ls_weighting_details
         'calc w=1/[\s^2^(Fo^2^)+(0.0339P)^2^+0.9430P] where P=(Fo^2^+2Fc^2^)/3'
_atom_sites_solution_hydrogens     geom
_atom_sites_solution_primary     direct
_atom_sites_solution_secondary     difmap
_refine_ls_shift/su_max     0.000
_refine_ls_shift/su_mean     0.000
_refine_diff_density_max     1.391
_refine_diff_density_min     -1.033
_refine_ls_extinction_method     none
_refine_ls_extinction_coef     ?
loop_
    _atom_type_symbol
    _atom_type_description
    _atom_type_scat_dispersion_real
    _atom_type_scat_dispersion_imag
    _atom_type_scat_source
    'C' 'C' 0.0033 0.0016
                         'International Tables Vol C Tables 4.2.6.8 and 6.1.1.4'
    'H' 'H' 0.0000 0.0000
                         'International Tables Vol C Tables 4.2.6.8 and 6.1.1.4'
    'N' 'N' 0.0061 0.0033
                         'International Tables Vol C Tables 4.2.6.8 and 6.1.1.4'
    'P' 'P' 0.1023 0.0942
                         'International Tables Vol C Tables 4.2.6.8 and 6.1.1.4'
    'Se' 'Se' -0.0929 2.2259
                         'International Tables Vol C Tables 4.2.6.8 and 6.1.1.4'
    'Ir' 'Ir' -1.4442 7.9887
                         'International Tables Vol C Tables 4.2.6.8 and 6.1.1.4'
_computing_data_collection     'SMART (Bruker, 1998)'
_computing_cell_refinement     'SAINT (Bruker, 1998)'
_computing_data_reduction     'SAINT (Bruker, 1998)'
_computing_structure_solution     'SHELXS97 (Sheldrick, 2008)'
_computing_structure_refinement     'SHELXL97 (Sheldrick, 2008)'
_computing_molecular_graphics     'SHELXTL (Sheldrick, 2008)'
_computing_publication_material     'SHELXTL (Sheldrick, 2008)'
loop_
    _atom_site_type_symbol
    _atom_site_label
    _atom_site_fract_x
    _atom_site_fract_y
    _atom_site_fract_z
    _atom_site_U_iso_or_equiv
    _atom_site_adp_type
    _atom_site_calc_flag
    _atom_site_refinement_flags
    _atom_site_occupancy
    _atom_site_disorder_assembly
    _atom_site_disorder_group
    Ir Ir1 0.183001(17) 0.291467(16) 0.217100(14) 0.03765(6) Uani d . 1 . .
    Se Se1 0.07448(5) 0.45184(4) 0.31713(4) 0.04549(12) Uani d . 1 . .
    Se Se2 0.39296(5) 0.45760(5) 0.16421(5) 0.04878(12) Uani d . 1 . .
    P P1 0.24433(11) 0.65130(11) 0.37985(9) 0.0347(2) Uani d . 1 . .
    P P2 0.35610(11) 0.65739(11) 0.16970(9) 0.0356(2) Uani d . 1 . .
    N N1 0.3238(4) 0.7270(3) 0.2873(3) 0.0398(8) Uani d . 1 . .
    C C1 0.3029(7) 0.1529(6) 0.1735(6) 0.0703(16) Uani d . 1 . .
    H H1A 0.3089 0.2106 0.2419 0.084 Uiso calc R 1 . .
    H H1B 0.3632 0.0982 0.1679 0.084 Uiso calc R 1 . .
    C C2 0.2036(7) 0.1485(6) 0.0795(5) 0.0737(18) Uani d . 1 . .
    H H2A 0.1433 0.2033 0.0852 0.088 Uiso calc R 1 . .
    H H2B 0.1976 0.0909 0.0112 0.088 Uiso calc R 1 . .
    C C3 0.0789(7) 0.1508(6) 0.3164(6) 0.0790(19) Uani d . 1 . .
    H H3A 0.1740 0.2104 0.3255 0.095 Uiso calc R 1 . .
    H H3B 0.0517 0.0953 0.3694 0.095 Uiso calc R 1 . .
    C C4 -0.0233(6) 0.1446(6) 0.2229(6) 0.0764(19) Uani d . 1 . .
    H H4A 0.0039 0.2000 0.1699 0.092 Uiso calc R 1 . .
    H H4B -0.1184 0.0850 0.2138 0.092 Uiso calc R 1 . .
    C C11 0.1481(5) 0.7590(5) 0.4494(4) 0.0475(11) Uani d . 1 . .
    H H11A 0.1057 0.7149 0.5098 0.057 Uiso calc R 1 . .
    C C12 0.0227(6) 0.7685(6) 0.3672(5) 0.0652(15) Uani d . 1 . .
    H H12A -0.0331 0.8161 0.4079 0.098 Uiso calc R 1 . .
    H H12B -0.0393 0.6778 0.3319 0.098 Uiso calc R 1 . .
    H H12C 0.0613 0.8175 0.3100 0.098 Uiso calc R 1 . .
    C C13 0.2494(7) 0.9012(6) 0.5043(6) 0.086(2) Uani d . 1 . .
    H H13A 0.3119 0.9376 0.4521 0.129 Uiso calc R 1 . .
    H H13B 0.3080 0.8959 0.5717 0.129 Uiso calc R 1 . .
    H H13C 0.1924 0.9601 0.5237 0.129 Uiso calc R 1 . .
    C C14 0.3761(5) 0.6209(5) 0.4850(4) 0.0490(11) Uani d . 1 . .
    H H14A 0.4022 0.5431 0.4475 0.059 Uiso calc R 1 . .
    C C15 0.5195(6) 0.7394(7) 0.5211(6) 0.080(2) Uani d . 1 . .
    H H15A 0.5045 0.8113 0.5733 0.121 Uiso calc R 1 . .
    H H15B 0.5513 0.7739 0.4554 0.121 Uiso calc R 1 . .
    H H15C 0.5927 0.7074 0.5571 0.121 Uiso calc R 1 . .
    C C16 0.3095(7) 0.5757(8) 0.5874(5) 0.084(2) Uani d . 1 . .
    H H16A 0.3764 0.5451 0.6329 0.126 Uiso calc R 1 . .
    H H16B 0.2194 0.5020 0.5619 0.126 Uiso calc R 1 . .
    H H16C 0.2909 0.6515 0.6319 0.126 Uiso calc R 1 . .
    C C21 0.5261(5) 0.7694(5) 0.1388(4) 0.0465(11) Uani d . 1 . .
    H H21A 0.5384 0.7316 0.0624 0.056 Uiso calc R 1 . .
    C C22 0.6584(5) 0.7730(6) 0.2205(5) 0.0679(16) Uani d . 1 . .
    H H22A 0.7462 0.8198 0.1941 0.102 Uiso calc R 1 . .
    H H22B 0.6563 0.6809 0.2245 0.102 Uiso calc R 1 . .
    H H22C 0.6560 0.8204 0.2946 0.102 Uiso calc R 1 . .
    C C23 0.5204(7) 0.9147(6) 0.1376(7) 0.085(2) Uani d . 1 . .
    H H23A 0.4863 0.9469 0.2049 0.128 Uiso calc R 1 . .
    H H23B 0.4548 0.9139 0.0719 0.128 Uiso calc R 1 . .
    H H23C 0.6164 0.9746 0.1354 0.128 Uiso calc R 1 . .
    C C24 0.2058(5) 0.6298(5) 0.0541(4) 0.0510(12) Uani d . 1 . .
    H H24A 0.1274 0.5496 0.0641 0.061 Uiso calc R 1 . .
    C C25 0.1402(7) 0.7457(7) 0.0570(6) 0.0793(18) Uani d . 1 . .
    H H25A 0.2084 0.8238 0.0375 0.119 Uiso calc R 1 . .
    H H25B 0.1196 0.7703 0.1319 0.119 Uiso calc R 1 . .
    H H25C 0.0513 0.7164 0.0035 0.119 Uiso calc R 1 . .
    C C26 0.2453(7) 0.5916(9) -0.0620(5) 0.092(2) Uani d . 1 . .
    H H26A 0.1588 0.5617 -0.1182 0.138 Uiso calc R 1 . .
    H H26B 0.2874 0.5190 -0.0616 0.138 Uiso calc R 1 . .
    H H26C 0.3148 0.6702 -0.0798 0.138 Uiso calc R 1 . .
loop_
    _atom_site_aniso_label
    _atom_site_aniso_U_11
    _atom_site_aniso_U_22
    _atom_site_aniso_U_33
    _atom_site_aniso_U_12
    _atom_site_aniso_U_13
    _atom_site_aniso_U_23
    Ir1 0.03986(10) 0.03282(9) 0.03745(10) 0.00918(7) 0.00462(7) 0.00396(6)
    Se1 0.0369(2) 0.0379(2) 0.0589(3) 0.00759(18) 0.0148(2) 0.0044(2)
    Se2 0.0454(2) 0.0417(2) 0.0647(3) 0.01693(19) 0.0215(2) 0.0117(2)
    P1 0.0354(5) 0.0349(5) 0.0337(6) 0.0103(4) 0.0063(4) 0.0076(4)
    P2 0.0335(5) 0.0390(6) 0.0348(6) 0.0110(4) 0.0058(4) 0.0090(4)
    N1 0.046(2) 0.0352(19) 0.037(2) 0.0096(16) 0.0086(16) 0.0081(15)
    C1 0.087(4) 0.050(3) 0.081(4) 0.038(3) 0.023(4) -0.007(3)
    C2 0.083(4) 0.057(3) 0.069(4) 0.017(3) 0.021(3) -0.025(3)
    C3 0.090(4) 0.057(3) 0.100(5) 0.015(3) 0.043(4) 0.045(4)
    C4 0.067(4) 0.049(3) 0.091(5) -0.019(3) 0.030(3) 0.007(3)
    C11 0.059(3) 0.043(2) 0.046(3) 0.019(2) 0.020(2) 0.010(2)
    C12 0.071(3) 0.060(3) 0.080(4) 0.039(3) 0.021(3) 0.018(3)
    C13 0.097(5) 0.054(3) 0.092(5) 0.016(3) 0.021(4) -0.019(3)
    C14 0.042(2) 0.064(3) 0.042(3) 0.018(2) 0.002(2) 0.015(2)
    C15 0.055(3) 0.096(5) 0.066(4) -0.004(3) -0.014(3) 0.018(3)
    C16 0.074(4) 0.129(6) 0.064(4) 0.035(4) 0.015(3) 0.056(4)
    C21 0.044(2) 0.051(3) 0.047(3) 0.012(2) 0.018(2) 0.015(2)
    C22 0.041(3) 0.068(4) 0.082(4) -0.002(2) 0.009(3) 0.015(3)
    C23 0.074(4) 0.055(4) 0.135(6) 0.013(3) 0.039(4) 0.042(4)
    C24 0.045(2) 0.067(3) 0.040(3) 0.020(2) 0.000(2) 0.006(2)
    C25 0.082(4) 0.095(5) 0.072(4) 0.051(4) -0.006(3) 0.013(4)
    C26 0.077(4) 0.157(7) 0.042(3) 0.056(5) -0.006(3) -0.005(4)
_geom_special_details
;
All e.s.d.'s (except the e.s.d. in the dihedral angle between two l.s. planes)
are estimated using the full covariance matrix. The cell e.s.d.'s are taken
into account individually in the estimation of e.s.d.'s in distances, angles
and torsion angles; correlations between e.s.d.'s in cell parameters are only
used when they are defined by crystal symmetry. An approximate (isotropic)
treatment of cell e.s.d.'s is used for estimating e.s.d.'s involving l.s.
planes.
;
loop_
    _geom_bond_atom_site_label_1
    _geom_bond_atom_site_label_2
    _geom_bond_site_symmetry_2
    _geom_bond_distance
    _geom_bond_publ_flag
    Ir1 C3 . 2.119(5) ?
    Ir1 C2 . 2.125(5) ?
    Ir1 C4 . 2.141(5) ?
    Ir1 C1 . 2.145(5) ?
    Ir1 Se2 . 2.4590(5) ?
    Ir1 Se1 . 2.4611(5) ?
    Se1 P1 . 2.1975(11) ?
    Se2 P2 . 2.2026(12) ?
    P1 N1 . 1.595(3) ?
    P1 C11 . 1.826(5) ?
    P1 C14 . 1.832(5) ?
    P2 N1 . 1.599(4) ?
    P2 C21 . 1.825(4) ?
    P2 C24 . 1.832(5) ?
    C1 C2 . 1.394(9) ?
    C1 H1A . 0.9300 ?
    C1 H1B . 0.9300 ?
    C2 H2A . 0.9300 ?
    C2 H2B . 0.9300 ?
    C3 C4 . 1.401(9) ?
    C3 H3A . 0.9300 ?
    C3 H3B . 0.9300 ?
    C4 H4A . 0.9300 ?
    C4 H4B . 0.9300 ?
    C11 C13 . 1.517(7) ?
    C11 C12 . 1.522(7) ?
    C11 H11A . 0.9800 ?
    C12 H12A . 0.9600 ?
    C12 H12B . 0.9600 ?
    C12 H12C . 0.9600 ?
    C13 H13A . 0.9600 ?
    C13 H13B . 0.9600 ?
    C13 H13C . 0.9600 ?
    C14 C16 . 1.524(7) ?
    C14 C15 . 1.529(7) ?
    C14 H14A . 0.9800 ?
    C15 H15A . 0.9600 ?
    C15 H15B . 0.9600 ?
    C15 H15C . 0.9600 ?
    C16 H16A . 0.9600 ?
    C16 H16B . 0.9600 ?
    C16 H16C . 0.9600 ?
    C21 C22 . 1.521(7) ?
    C21 C23 . 1.530(7) ?
    C21 H21A . 0.9800 ?
    C22 H22A . 0.9600 ?
    C22 H22B . 0.9600 ?
    C22 H22C . 0.9600 ?
    C23 H23A . 0.9600 ?
    C23 H23B . 0.9600 ?
    C23 H23C . 0.9600 ?
    C24 C26 . 1.518(7) ?
    C24 C25 . 1.519(8) ?
    C24 H24A . 0.9800 ?
    C25 H25A . 0.9600 ?
    C25 H25B . 0.9600 ?
    C25 H25C . 0.9600 ?
    C26 H26A . 0.9600 ?
    C26 H26B . 0.9600 ?
    C26 H26C . 0.9600 ?
loop_
    _geom_angle_atom_site_label_1
    _geom_angle_atom_site_label_2
    _geom_angle_atom_site_label_3
    _geom_angle_site_symmetry_1
    _geom_angle_site_symmetry_3
    _geom_angle
    _geom_angle_publ_flag
    C3 Ir1 C2 . . 98.6(3) ?
    C3 Ir1 C4 . . 38.4(2) ?
    C2 Ir1 C4 . . 86.8(2) ?
    C3 Ir1 C1 . . 86.0(2) ?
    C2 Ir1 C1 . . 38.1(2) ?
    C4 Ir1 C1 . . 98.9(2) ?
    C3 Ir1 Se2 . . 154.8(2) ?
    C2 Ir1 Se2 . . 86.18(16) ?
    C4 Ir1 Se2 . . 166.4(2) ?
    C1 Ir1 Se2 . . 82.61(16) ?
    C3 Ir1 Se1 . . 86.27(17) ?
    C2 Ir1 Se1 . . 156.23(19) ?
    C4 Ir1 Se1 . . 82.66(17) ?
    C1 Ir1 Se1 . . 165.18(18) ?
    Se2 Ir1 Se1 . . 99.332(16) ?
    P1 Se1 Ir1 . . 109.29(3) ?
    P2 Se2 Ir1 . . 110.38(3) ?
    N1 P1 C11 . . 108.1(2) ?
    N1 P1 C14 . . 111.3(2) ?
    C11 P1 C14 . . 110.2(2) ?
    N1 P1 Se1 . . 116.89(14) ?
    C11 P1 Se1 . . 104.32(16) ?
    C14 P1 Se1 . . 105.85(17) ?
    N1 P2 C21 . . 108.2(2) ?
    N1 P2 C24 . . 111.2(2) ?
    C21 P2 C24 . . 110.3(2) ?
    N1 P2 Se2 . . 116.88(13) ?
    C21 P2 Se2 . . 104.26(16) ?
    C24 P2 Se2 . . 105.67(17) ?
    P1 N1 P2 . . 127.3(2) ?
    C2 C1 Ir1 . . 70.2(3) ?
    C2 C1 H1A . . 120.0 ?
    Ir1 C1 H1A . . 49.8 ?
    C2 C1 H1B . . 120.0 ?
    Ir1 C1 H1B . . 169.8 ?
    H1A C1 H1B . . 120.0 ?
    C1 C2 Ir1 . . 71.7(3) ?
    C1 C2 H2A . . 120.0 ?
    Ir1 C2 H2A . . 48.3 ?
    C1 C2 H2B . . 120.0 ?
    Ir1 C2 H2B . . 168.3 ?
    H2A C2 H2B . . 120.0 ?
    C4 C3 Ir1 . . 71.7(3) ?
    C4 C3 H3A . . 120.0 ?
    Ir1 C3 H3A . . 48.3 ?
    C4 C3 H3B . . 120.0 ?
    Ir1 C3 H3B . . 168.3 ?
    H3A C3 H3B . . 120.0 ?
    C3 C4 Ir1 . . 69.9(3) ?
    C3 C4 H4A . . 120.0 ?
    Ir1 C4 H4A . . 50.1 ?
    C3 C4 H4B . . 120.0 ?
    Ir1 C4 H4B . . 170.1 ?
    H4A C4 H4B . . 120.0 ?
    C13 C11 C12 . . 110.4(5) ?
    C13 C11 P1 . . 112.6(4) ?
    C12 C11 P1 . . 111.3(3) ?
    C13 C11 H11A . . 107.5 ?
    C12 C11 H11A . . 107.5 ?
    P1 C11 H11A . . 107.5 ?
    C11 C12 H12A . . 109.5 ?
    C11 C12 H12B . . 109.5 ?
    H12A C12 H12B . . 109.5 ?
    C11 C12 H12C . . 109.5 ?
    H12A C12 H12C . . 109.5 ?
    H12B C12 H12C . . 109.5 ?
    C11 C13 H13A . . 109.5 ?
    C11 C13 H13B . . 109.5 ?
    H13A C13 H13B . . 109.5 ?
    C11 C13 H13C . . 109.5 ?
    H13A C13 H13C . . 109.5 ?
    H13B C13 H13C . . 109.5 ?
    C16 C14 C15 . . 111.5(5) ?
    C16 C14 P1 . . 112.6(4) ?
    C15 C14 P1 . . 114.1(4) ?
    C16 C14 H14A . . 105.9 ?
    C15 C14 H14A . . 105.9 ?
    P1 C14 H14A . . 105.9 ?
    C14 C15 H15A . . 109.5 ?
    C14 C15 H15B . . 109.5 ?
    H15A C15 H15B . . 109.5 ?
    C14 C15 H15C . . 109.5 ?
    H15A C15 H15C . . 109.5 ?
    H15B C15 H15C . . 109.5 ?
    C14 C16 H16A . . 109.5 ?
    C14 C16 H16B . . 109.5 ?
    H16A C16 H16B . . 109.5 ?
    C14 C16 H16C . . 109.5 ?
    H16A C16 H16C . . 109.5 ?
    H16B C16 H16C . . 109.5 ?
    C22 C21 C23 . . 110.5(5) ?
    C22 C21 P2 . . 112.0(3) ?
    C23 C21 P2 . . 111.8(3) ?
    C22 C21 H21A . . 107.4 ?
    C23 C21 H21A . . 107.4 ?
    P2 C21 H21A . . 107.4 ?
    C21 C22 H22A . . 109.5 ?
    C21 C22 H22B . . 109.5 ?
    H22A C22 H22B . . 109.5 ?
    C21 C22 H22C . . 109.5 ?
    H22A C22 H22C . . 109.5 ?
    H22B C22 H22C . . 109.5 ?
    C21 C23 H23A . . 109.5 ?
    C21 C23 H23B . . 109.5 ?
    H23A C23 H23B . . 109.5 ?
    C21 C23 H23C . . 109.5 ?
    H23A C23 H23C . . 109.5 ?
    H23B C23 H23C . . 109.5 ?
    C26 C24 C25 . . 111.0(5) ?
    C26 C24 P2 . . 112.6(4) ?
    C25 C24 P2 . . 114.7(4) ?
    C26 C24 H24A . . 105.9 ?
    C25 C24 H24A . . 105.9 ?
    P2 C24 H24A . . 105.9 ?
    C24 C25 H25A . . 109.5 ?
    C24 C25 H25B . . 109.5 ?
    H25A C25 H25B . . 109.5 ?
    C24 C25 H25C . . 109.5 ?
    H25A C25 H25C . . 109.5 ?
    H25B C25 H25C . . 109.5 ?
    C24 C26 H26A . . 109.5 ?
    C24 C26 H26B . . 109.5 ?
    H26A C26 H26B . . 109.5 ?
    C24 C26 H26C . . 109.5 ?
    H26A C26 H26C . . 109.5 ?
    H26B C26 H26C . . 109.5 ?
loop_
    _geom_torsion_atom_site_label_1
    _geom_torsion_atom_site_label_2
    _geom_torsion_atom_site_label_3
    _geom_torsion_atom_site_label_4
    _geom_torsion_site_symmetry_1
    _geom_torsion_site_symmetry_2
    _geom_torsion_site_symmetry_3
    _geom_torsion_site_symmetry_4
    _geom_torsion
    _geom_torsion_publ_flag
    C3 Ir1 Se1 P1 . . . . 131.1(2) ?
    C2 Ir1 Se1 P1 . . . . -126.0(4) ?
    C4 Ir1 Se1 P1 . . . . 169.5(2) ?
    C1 Ir1 Se1 P1 . . . . 72.3(6) ?
    Se2 Ir1 Se1 P1 . . . . -24.11(4) ?
    C3 Ir1 Se2 P2 . . . . -121.0(4) ?
    C2 Ir1 Se2 P2 . . . . 136.9(2) ?
    C4 Ir1 Se2 P2 . . . . 77.5(7) ?
    C1 Ir1 Se2 P2 . . . . 175.02(19) ?
    Se1 Ir1 Se2 P2 . . . . -19.84(4) ?
    Ir1 Se1 P1 N1 . . . . 59.94(15) ?
    Ir1 Se1 P1 C11 . . . . 179.16(16) ?
    Ir1 Se1 P1 C14 . . . . -64.58(17) ?
    Ir1 Se2 P2 N1 . . . . 56.66(15) ?
    Ir1 Se2 P2 C21 . . . . 175.99(16) ?
    Ir1 Se2 P2 C24 . . . . -67.67(17) ?
    C11 P1 N1 P2 . . . . -148.8(3) ?
    C14 P1 N1 P2 . . . . 90.1(3) ?
    Se1 P1 N1 P2 . . . . -31.6(3) ?
    C21 P2 N1 P1 . . . . -147.9(3) ?
    C24 P2 N1 P1 . . . . 90.8(3) ?
    Se2 P2 N1 P1 . . . . -30.7(3) ?
    C3 Ir1 C1 C2 . . . . 109.3(4) ?
    C4 Ir1 C1 C2 . . . . 73.1(4) ?
    Se2 Ir1 C1 C2 . . . . -93.2(3) ?
    Se1 Ir1 C1 C2 . . . . 168.2(5) ?
    C3 Ir1 C2 C1 . . . . -72.2(4) ?
    C4 Ir1 C2 C1 . . . . -108.8(4) ?
    Se2 Ir1 C2 C1 . . . . 82.9(3) ?
    Se1 Ir1 C2 C1 . . . . -172.5(3) ?
    C2 Ir1 C3 C4 . . . . -73.7(4) ?
    C1 Ir1 C3 C4 . . . . -109.8(4) ?
    Se2 Ir1 C3 C4 . . . . -173.1(3) ?
    Se1 Ir1 C3 C4 . . . . 82.9(4) ?
    C2 Ir1 C4 C3 . . . . 108.1(4) ?
    C1 Ir1 C4 C3 . . . . 71.8(4) ?
    Se2 Ir1 C4 C3 . . . . 167.4(6) ?
    Se1 Ir1 C4 C3 . . . . -93.3(4) ?
    N1 P1 C11 C13 . . . . -57.8(5) ?
    C14 P1 C11 C13 . . . . 63.9(5) ?
    Se1 P1 C11 C13 . . . . 177.1(4) ?
    N1 P1 C11 C12 . . . . 66.7(4) ?
    C14 P1 C11 C12 . . . . -171.6(3) ?
    Se1 P1 C11 C12 . . . . -58.3(4) ?
    N1 P1 C14 C16 . . . . 168.3(4) ?
    C11 P1 C14 C16 . . . . 48.5(5) ?
    Se1 P1 C14 C16 . . . . -63.7(5) ?
    N1 P1 C14 C15 . . . . 39.8(5) ?
    C11 P1 C14 C15 . . . . -80.0(5) ?
    Se1 P1 C14 C15 . . . . 167.8(4) ?
    N1 P2 C21 C22 . . . . 69.1(4) ?
    C24 P2 C21 C22 . . . . -169.0(4) ?
    Se2 P2 C21 C22 . . . . -55.9(4) ?
    N1 P2 C21 C23 . . . . -55.5(5) ?
    C24 P2 C21 C23 . . . . 66.4(5) ?
    Se2 P2 C21 C23 . . . . 179.4(4) ?
    N1 P2 C24 C26 . . . . 168.1(5) ?
    C21 P2 C24 C26 . . . . 48.1(5) ?
    Se2 P2 C24 C26 . . . . -64.1(5) ?
    N1 P2 C24 C25 . . . . 39.9(5) ?
    C21 P2 C24 C25 . . . . -80.2(5) ?
    Se2 P2 C24 C25 . . . . 167.7(4) ?
data_global
_journal_date_recd_electronic     2009-11-02
_journal_date_accepted     2009-11-22
_journal_name_full     'Acta Crystallographica, Section E'
_journal_year     2009
_journal_volume     65
_journal_issue     12
_journal_page_first     m1696
_journal_page_last     m1696
_journal_paper_category     QM
_journal_coeditor_code     NG2681
_publ_contact_author_name     'Dr. Taike Duan'
_publ_contact_author_address
;
 Institute of Molecular Engineering and Applied Chemsitry
 Anhui University of Technology
 Ma'anshan, Anhui 243002,
 People's Republic of China
;
_publ_contact_author_email     'imc@ahut.edu.cn'
_publ_contact_author_fax     '86 555 2312041'
_publ_contact_author_phone     '86 555 2311059'
_publ_section_title
;
Bis(\h^2^-ethylene)[azanidediylbis(diisopropylphosphine
selenide)-\k^2^<i>Se</i>,<i>Se</i>']iridium(III)
;
loop_
    _publ_author_name
    _publ_author_address
    'Fang-Hui Wu'
; Material Chemistry Laboratory
 Nanjing University of Science and Technology
 Nanjing 210094,
 People's Republic of China
;
    'Lude Lu'
; Material Chemistry Laboratory
 Nanjing University of Science and Technology
 Nanjing 210094,
 People's Republic of China
;
    'Taike Duan'
; Institute of Molecular Engineering and Applied Chemsitry
 Anhui University of Technology
 Ma'anshan, Anhui 243002,
 People's Republic of China
;
    'Qian-Feng Zhang'
; Institute of Molecular Engineering and Applied Chemsitry
 Anhui University of Technology
 Ma'anshan, Anhui 243002,
 People's Republic of China
;
