# Supplementary material for: Bis(η2-ethyl­ene)[aza­nidediylbis(diiso­propyl­phosphine selenide)-κ2 Se,Se′]iridium(III)
Source: Acta Crystallogr Sect E Struct Rep Online. 2009 Nov 28;65(Pt 12):m1696. doi: 10.1107/S1600536809050156 (PMC2971893; doi:10.1107/S1600536809050156)
Supplement: Supplementary file 2 [file e-65-m1696-Isup2.hkl]

# 
# h,k,l, Fc-squared, Fo-squared, sigma(Fo-squared) and status flag 
# 
data_I
_shelx_title ' P1bar in P-1' 
_shelx_refln_list_code          4 
_shelx_F_calc_maximum      279.43 
_exptl_crystal_F_000       628.00 
_reflns_d_resolution_high  0.7699 
 
loop_ 
 _symmetry_equiv_pos_as_xyz 
 'x, y, z' 
 '-x, -y, -z' 
 
_cell_length_a     9.6965 
_cell_length_b    10.3962 
_cell_length_c    12.0620 
_cell_angle_alpha  98.511 
_cell_angle_beta   96.055 
_cell_angle_gamma 107.273 
 
_shelx_F_squared_multiplier     1.000 
 
loop_ 
 _refln_index_h 
 _refln_index_k 
 _refln_index_l 
 _refln_F_squared_calc 
 _refln_F_squared_meas 
 _refln_F_squared_sigma 
 _refln_observed_status 
   1   0   0     1763.37     1869.89     24.32 o 
   2   0   0     7516.31     7591.04     65.69 o 
   3   0   0     4220.29     4218.53     49.53 o 
   4   0   0     2516.98     2563.10     34.09 o 
   5   0   0     7380.29     6926.51     72.32 o 
   6   0   0      712.48      693.88     19.06 o 
   7   0   0     3338.24     3274.30     43.19 o 
   8   0   0     1840.20     1806.28     33.28 o 
   9   0   0     1809.62     1792.03     37.72 o 
  10   0   0      243.69      289.59     28.53 o 
  11   0   0      753.34      767.94     77.34 o 
 -12   1   0       37.91       19.91     31.91 o 
 -11   1   0        4.03       29.99     28.86 o 
 -10   1   0     2346.75     2320.73     47.20 o 
  -9   1   0      592.87      600.42     24.85 o 
  -8   1   0      548.83      544.90     19.45 o 
  -7   1   0    11124.02    10903.93    109.66 o 
  -6   1   0     5914.44     5546.20     63.71 o 
  -5   1   0     4823.93     4709.23     53.24 o 
  -4   1   0     1923.85     1876.08     30.69 o 
  -3   1   0       59.76       63.87      7.50 o 
  -2   1   0    12473.08    13398.60    122.92 o 
  -1   1   0     6100.46     6345.32     68.66 o 
   0   1   0    31308.97    26355.36    463.95 o 
   1   1   0     7297.65     7346.95     79.78 o 
   2   1   0     5682.68     5612.24     58.32 o 
   3   1   0      500.01      517.77     13.00 o 
   4   1   0    25887.50    26531.22    194.04 o 
   5   1   0       26.73       30.82      7.95 o 
   6   1   0       24.47       35.72      9.24 o 
   7   1   0      743.05      676.78     25.43 o 
   8   1   0        0.86        8.51     10.65 o 
   9   1   0     4937.14     5176.61     64.34 o 
  10   1   0      757.96      822.08     32.17 o 
  11   1   0      187.98      146.78     31.06 o 
 -12   2   0       32.57       31.48     30.77 o 
 -11   2   0      791.85      815.91     53.71 o 
 -10   2   0      679.14      627.50     29.20 o 
  -9   2   0     1488.93     1505.10     33.39 o 
  -8   2   0      255.95      295.41     31.75 o 
  -7   2   0     1030.84     1024.29     26.38 o 
  -6   2   0    21715.14    21345.32    181.78 o 
  -5   2   0     2178.73     2151.67     31.07 o 
  -4   2   0      222.10      206.64     11.86 o 
  -3   2   0     5077.95     5400.44     59.12 o 
  -2   2   0      661.08      642.56     20.16 o 
  -1   2   0     2626.13     2623.39     26.78 o 
   0   2   0    11370.92    11585.05    193.87 o 
   1   2   0     1486.79     1291.96     18.40 o 
   2   2   0    28881.46    28833.81    221.49 o 
   3   2   0    22054.68    22063.02    176.40 o 
   4   2   0     4178.99     4222.11     48.42 o 
   5   2   0     3217.71     3287.44     40.94 o 
   6   2   0     5204.13     4939.73     56.06 o 
   7   2   0      298.57      330.64     17.15 o 
   8   2   0     2302.39     2214.47     61.93 o 
   9   2   0     1008.11     1013.13     41.52 o 
  10   2   0      426.75      457.65     30.45 o 
  11   2   0      235.81      305.30     46.04 o 
 -12   3   0      434.73      421.85     56.22 o 
 -11   3   0      397.39      448.59     42.12 o 
 -10   3   0       14.56       19.44     19.68 o 
  -9   3   0       61.01       59.61     18.51 o 
  -8   3   0      395.38      435.20     23.45 o 
  -7   3   0     5155.41     5056.44     70.96 o 
  -6   3   0     3915.78     3533.15     47.67 o 
  -5   3   0     8542.13     8001.31     87.06 o 
  -4   3   0    13922.24    13968.51    191.40 o 
  -3   3   0      664.76      628.38     14.10 o 
  -2   3   0    23476.26    23213.82    144.05 o 
  -1   3   0     3695.28     3359.13     29.17 o 
   0   3   0      879.36     1051.03     16.98 o 
   1   3   0     4386.90     4229.86     39.08 o 
   2   3   0     4125.60     4401.60     45.51 o 
   3   3   0    26630.52    25651.82    186.90 o 
   4   3   0     4295.71     4386.97     52.61 o 
   5   3   0      159.32      207.53     13.15 o 
   6   3   0     4568.00     4682.60     55.88 o 
   7   3   0     1815.46     1858.29     35.28 o 
   8   3   0      198.62      210.41     24.50 o 
   9   3   0       19.48       10.86     15.43 o 
  10   3   0       97.41      118.02     29.71 o 
 -12   4   0     1084.00     1142.14     64.41 o 
 -11   4   0      352.61      329.53     55.54 o 
 -10   4   0      129.58      143.92     29.83 o 
  -9   4   0     2190.75     2082.76     57.38 o 
  -8   4   0      339.47      357.58     44.02 o 
  -7   4   0     7842.28     7474.17    109.55 o 
  -6   4   0      966.21      862.12     24.23 o 
  -5   4   0      326.89      342.77     14.18 o 
  -4   4   0    24591.99    25134.85    225.70 o 
  -3   4   0    23106.42    22580.02    163.13 o 
  -2   4   0    11198.76    12057.28     84.80 o 
  -1   4   0     1178.09     1144.27     17.70 o 
   0   4   0     4719.13     5168.07     47.17 o 
   1   4   0       56.02       67.36      7.81 o 
   2   4   0     5317.76     5626.96     53.23 o 
   3   4   0      888.86      837.42     19.39 o 
   4   4   0     3856.17     3807.11     48.51 o 
   5   4   0     3857.41     4009.88     45.69 o 
   6   4   0      310.38      294.03     28.79 o 
   7   4   0     3733.44     3734.63     57.22 o 
   8   4   0     1608.87     1495.66     42.52 o 
   9   4   0        7.93       35.15     23.41 o 
  10   4   0      310.69      341.50     38.52 o 
 -12   5   0      152.68      132.38     36.66 o 
 -11   5   0      973.13      986.77     56.79 o 
 -10   5   0     2491.70     2436.34     77.32 o 
  -9   5   0      289.32      288.92     26.77 o 
  -8   5   0     1554.41     1446.82     45.89 o 
  -7   5   0       63.87       66.67     19.32 o 
  -6   5   0       90.64       48.44     13.30 o 
  -5   5   0     3119.16     3138.34     43.46 o 
  -4   5   0       35.83       52.10      8.45 o 
  -3   5   0    21227.63    21256.02    134.34 o 
  -2   5   0     2362.52     2510.31     29.44 o 
  -1   5   0     2458.16     2451.05     36.47 o 
   0   5   0    12090.02    12674.45    124.46 o 
   1   5   0    10499.28    10506.87     96.20 o 
   2   5   0     3497.87     3663.92     46.86 o 
   3   5   0      544.05      494.30     16.65 o 
   4   5   0      231.25      227.50     14.08 o 
   5   5   0     3507.94     3271.80     56.82 o 
   6   5   0     5039.41     5105.98     61.99 o 
   7   5   0      290.06      331.47     34.71 o 
   8   5   0     1212.16     1197.91     52.96 o 
   9   5   0      506.96      586.58     51.68 o 
 -12   6   0       76.73      106.44     35.62 o 
 -11   6   0        3.00       28.23     26.70 o 
 -10   6   0     1781.41     1718.89     81.88 o 
  -9   6   0     2594.24     2590.38     76.32 o 
  -8   6   0       23.99       20.77     15.64 o 
  -7   6   0      981.94      983.11     36.73 o 
  -6   6   0     7055.78     6742.69    100.09 o 
  -5   6   0     1130.81     1259.65     30.90 o 
  -4   6   0     5495.06     5410.99     52.69 o 
  -3   6   0      265.33      265.51     11.27 o 
  -2   6   0     7258.45     7545.66     67.20 o 
  -1   6   0    19039.63    18652.12    175.20 o 
   0   6   0       11.90       -4.26     12.76 o 
   1   6   0    13615.04    13705.97    173.25 o 
   2   6   0     1418.67     1457.49     37.22 o 
   3   6   0     1146.17     1156.55     28.89 o 
   4   6   0     2308.64     2145.05     35.88 o 
   5   6   0       18.27       50.74     16.35 o 
   6   6   0     1853.92     1869.32     47.04 o 
   7   6   0      238.14      229.56     31.26 o 
   8   6   0      132.05      140.80     30.84 o 
 -12   7   0        1.55      -28.97     28.97 o 
 -11   7   0      705.50      646.42     78.24 o 
 -10   7   0       69.98       89.09     29.04 o 
  -9   7   0     3505.79     3389.58    149.49 o 
  -8   7   0     2070.01     2041.22     56.08 o 
  -7   7   0      336.69      339.51     25.16 o 
  -6   7   0     4216.09     4381.32    124.91 o 
  -5   7   0     2083.52     2147.52     50.61 o 
  -4   7   0      975.26      952.38     34.35 o 
  -3   7   0      433.70      461.63     17.33 o 
  -2   7   0      207.66      214.26     13.66 o 
  -1   7   0     9627.52     9815.55    106.44 o 
   0   7   0     6355.93     6724.43     82.61 o 
   1   7   0        2.73       21.10     26.31 o 
   2   7   0     1655.85     1689.76     42.20 o 
   3   7   0     6381.86     6315.59     86.91 o 
   4   7   0      109.61      114.11     25.15 o 
   5   7   0      885.59      873.18     56.03 o 
   6   7   0       38.63       31.25     21.44 o 
   7   7   0       17.58        6.37     34.82 o 
   8   7   0     1315.97     1571.19     77.17 o 
 -11   8   0      323.27      249.88     57.60 o 
 -10   8   0      592.41      603.36     45.11 o 
  -9   8   0      307.21      369.32     36.00 o 
  -8   8   0      685.67      699.63     36.00 o 
  -7   8   0     4610.50     4537.05     71.35 o 
  -6   8   0      405.35      425.06     23.25 o 
  -5   8   0     2797.66     2751.28     63.54 o 
  -4   8   0     1353.54     1265.66     32.83 o 
  -3   8   0     1768.50     1740.00     45.34 o 
  -2   8   0     2951.97     2977.98     49.87 o 
  -1   8   0     1148.65     1145.60     32.26 o 
   0   8   0     2391.08     2562.82     94.04 o 
   1   8   0     4051.19     4058.14     64.57 o 
   2   8   0     1128.53     1110.43     43.79 o 
   3   8   0     3534.26     3542.73    116.25 o 
   4   8   0     3197.76     3142.04     77.00 o 
   5   8   0       47.82       58.67     24.51 o 
   6   8   0      145.82      175.08     46.91 o 
   7   8   0      174.79      277.63     76.48 o 
 -11   9   0       79.07      190.13     58.00 o 
 -10   9   0        7.63      -18.41     36.69 o 
  -9   9   0       26.59       66.30     41.61 o 
  -8   9   0     1013.77     1049.62     78.94 o 
  -7   9   0     2499.08     2544.23     53.26 o 
  -6   9   0     3990.06     3956.39     78.27 o 
  -5   9   0       13.31       22.02     14.16 o 
  -4   9   0      807.33      786.46     28.81 o 
  -3   9   0     7468.81     7416.54    104.17 o 
  -2   9   0        7.54       14.97     14.64 o 
  -1   9   0     2282.04     2259.55     54.79 o 
   0   9   0       17.03      -13.48     13.48 o 
   1   9   0      298.58      291.49     27.48 o 
   2   9   0     3154.77     3255.78     96.69 o 
   3   9   0      150.90      190.52     53.18 o 
   4   9   0     1129.11     1127.42     50.84 o 
   5   9   0      967.66      919.80     49.30 o 
   6   9   0      314.20      327.43     45.78 o 
 -10  10   0      475.29      460.71     69.60 o 
  -9  10   0       49.86      106.49     46.06 o 
  -8  10   0     1586.14     1596.21     99.75 o 
  -7  10   0        3.92       -0.51     22.34 o 
  -6  10   0      930.31     1124.06     55.46 o 
  -5  10   0     1545.79     1554.29     56.45 o 
  -4  10   0     1433.09     1398.06     43.24 o 
  -3  10   0     3106.28     3244.81     64.87 o 
  -2  10   0     2106.29     2092.59     52.33 o 
  -1  10   0      205.09      287.29     33.92 o 
   0  10   0       69.50      126.51     27.75 o 
   1  10   0     1180.25     1188.42    135.73 o 
   2  10   0      232.45      260.94     30.32 o 
   3  10   0     1261.27     1262.15     58.30 o 
   4  10   0      100.68      113.67     29.51 o 
 -10  11   0       62.01       57.26     50.31 o 
  -9  11   0      605.60      577.06     74.80 o 
  -8  11   0        0.01       -6.54     42.89 o 
  -7  11   0       88.58       14.10     42.76 o 
  -6  11   0      109.52      103.69     29.26 o 
  -5  11   0       95.23      141.29     38.04 o 
  -4  11   0     3085.20     3091.65     82.80 o 
  -3  11   0      239.16      293.12     38.41 o 
  -2  11   0      370.13      326.23     46.60 o 
  -1  11   0     1988.81     1859.65     89.57 o 
   0  11   0     1278.52     1360.01     65.57 o 
   1  11   0     1057.00     1082.18     71.49 o 
   2  11   0      336.28      334.59     85.82 o 
   3  11   0       49.56       56.68     32.55 o 
  -8  12   0      891.94      885.55     83.50 o 
  -7  12   0      160.44      265.73     60.16 o 
  -6  12   0       51.25       26.24     27.45 o 
  -5  12   0      924.71     1026.05     66.10 o 
  -4  12   0      305.78      222.30     45.93 o 
  -3  12   0     1316.00     1362.51     80.60 o 
  -2  12   0      379.69      389.22     53.89 o 
  -1  12   0      441.38      476.83     57.33 o 
   1  12   0       78.89      124.70     63.87 o 
  -6  13   0      377.47      392.93     55.44 o 
  -5  13   0      384.00      319.15     54.83 o 
  -4  13   0      128.76      243.47     48.83 o 
  -3  13   0       36.11       26.64     40.40 o 
  -2  13   0      230.72      220.54     51.06 o 
   1 -13   1      863.05      975.52     76.89 o 
   2 -13   1        5.44      -19.56     40.13 o 
   3 -13   1      151.04      163.69     47.55 o 
   4 -13   1      490.68      488.37     60.43 o 
   5 -13   1       82.07       77.48     32.60 o 
   6 -13   1      801.29      755.81     70.14 o 
  -1 -12   1      619.27      603.83     89.03 o 
   1 -12   1     1708.15     1704.46     93.14 o 
   2 -12   1     1432.08     1583.93     89.57 o 
   3 -12   1       24.91       16.13     26.37 o 
   4 -12   1     1035.47      991.59     52.84 o 
   5 -12   1      473.04      559.13     44.24 o 
   6 -12   1      326.89      408.52     41.16 o 
   7 -12   1       92.01      133.68     51.39 o 
   8 -12   1       31.10       29.41     51.26 o 
  -3 -11   1      277.43      294.93     55.41 o 
  -2 -11   1      455.06      439.60     77.70 o 
  -1 -11   1      292.76      369.26     72.03 o 
   0 -11   1     1753.95     1900.25    121.40 o 
   1 -11   1      350.13      367.44     47.89 o 
   2 -11   1     1016.46     1105.86     57.40 o 
   3 -11   1     2024.31     2059.87     68.35 o 
   4 -11   1      259.91      327.19     34.01 o 
   5 -11   1     1540.66     1564.76     61.06 o 
   6 -11   1      493.82      505.90     41.41 o 
   7 -11   1       35.03       68.19     44.38 o 
   8 -11   1      219.60      285.63     61.58 o 
   9 -11   1       93.15       66.84     46.94 o 
  -5 -10   1     1162.18     1275.95     69.43 o 
  -4 -10   1      576.42      532.55     40.83 o 
  -3 -10   1      380.95      391.06     35.76 o 
  -2 -10   1      904.90      938.11     45.26 o 
  -1 -10   1      698.19      654.41     37.56 o 
   0 -10   1      557.07      615.54     33.34 o 
   1 -10   1       40.66       38.86     24.64 o 
   2 -10   1      485.26      495.83     36.13 o 
   3 -10   1     1416.96     1430.74     55.29 o 
   4 -10   1     5988.18     5986.37    217.51 o 
   5 -10   1        0.63       25.36     22.45 o 
   6 -10   1      514.07      529.99    106.80 o 
   7 -10   1     1761.53     1780.17     72.49 o 
   8 -10   1       83.15      124.50     49.10 o 
   9 -10   1      897.58      885.61     80.12 o 
  10 -10   1        3.55      -16.52     40.94 o 
  -6  -9   1      332.07      255.15     41.81 o 
  -5  -9   1        0.45       30.14     24.84 o 
  -4  -9   1      502.00      552.31     38.99 o 
  -3  -9   1     4679.41     4836.12    139.52 o 
  -2  -9   1      776.01      824.75     41.19 o 
  -1  -9   1     2196.44     2243.80     59.35 o 
   0  -9   1     1207.56     1218.52     65.55 o 
   1  -9   1      484.85      422.18     26.93 o 
   2  -9   1     4469.03     4585.94     74.84 o 
   3  -9   1      273.13      284.71     31.42 o 
   4  -9   1     4772.32     4534.99     94.96 o 
   5  -9   1     1965.92     1765.57     67.85 o 
   6  -9   1     1455.92     1358.19     58.99 o 
   7  -9   1     1337.35     1327.35     65.08 o 
   8  -9   1     1912.54     1934.44    102.31 o 
   9  -9   1       53.73       18.88     37.63 o 
  10  -9   1        6.77      -37.57     37.57 o 
  11  -9   1      141.88      160.18     58.27 o 
  -7  -8   1      551.43      565.62     91.32 o 
  -6  -8   1      118.66      122.18     28.17 o 
  -5  -8   1      857.33      866.20     46.99 o 
  -4  -8   1      542.88      577.03     36.26 o 
  -3  -8   1     2989.02     2999.38     62.41 o 
  -2  -8   1     5831.00     5985.25     84.50 o 
  -1  -8   1      143.51      149.86     17.37 o 
   0  -8   1     1374.58     1433.67     36.70 o 
   1  -8   1     5608.28     5770.07     84.88 o 
   2  -8   1       28.38       26.21     14.56 o 
   3  -8   1     1327.14     1322.74     29.29 o 
   4  -8   1       38.94       24.80     12.59 o 
   5  -8   1        6.61      -10.05     11.74 o 
   6  -8   1     6830.07     6846.25     98.78 o 
   7  -8   1      586.57      573.69     31.39 o 
   8  -8   1     1325.90     1278.73     78.27 o 
   9  -8   1     1005.13      870.37     75.47 o 
  10  -8   1     1104.04     1181.02     86.13 o 
  11  -8   1      353.22      402.24     64.14 o 
  -8  -7   1      161.76      113.27     65.62 o 
  -7  -7   1      725.30      726.81     45.32 o 
  -6  -7   1      111.23      113.68     26.44 o 
  -5  -7   1       89.60       56.06     22.04 o 
  -4  -7   1     1531.27     1541.65     42.23 o 
  -3  -7   1      161.02      201.88     35.72 o 
  -2  -7   1     3022.10     2902.32     52.16 o 
  -1  -7   1     5929.73     5773.82     76.55 o 
   0  -7   1     6935.75     7085.33     85.98 o 
   1  -7   1     2488.66     2361.02     47.03 o 
   2  -7   1     7869.96     7957.10    117.98 o 
   3  -7   1      983.69     1042.36     19.87 o 
   4  -7   1      230.62      196.88     19.82 o 
   5  -7   1     4106.79     3984.84     51.28 o 
   6  -7   1     1220.37     1214.82     32.78 o 
   7  -7   1     4297.05     4198.49    137.21 o 
   8  -7   1      223.36      223.31     23.71 o 
   9  -7   1      218.40      167.83     67.65 o 
  10  -7   1     2802.98     2982.26     88.01 o 
  11  -7   1       53.92       48.02     47.14 o 
  12  -7   1       54.30       50.18     51.26 o 
  -8  -6   1      797.86      790.23     47.63 o 
  -7  -6   1      477.90      501.06     50.73 o 
  -6  -6   1       22.99       36.08     15.01 o 
  -5  -6   1     4767.45     4653.82     65.63 o 
  -4  -6   1      138.76      129.08     15.44 o 
  -3  -6   1     1676.13     1625.37     41.83 o 
  -2  -6   1       26.73       38.18     11.96 o 
  -1  -6   1       34.64       66.72     19.81 o 
   0  -6   1    25354.83    24752.77    228.21 o 
   1  -6   1     6002.69     6187.19     72.65 o 
   2  -6   1     5068.73     5173.64     46.95 o 
   3  -6   1     8554.45     8411.16    111.61 o 
   4  -6   1     4483.28     4259.95     40.38 o 
   5  -6   1     2348.12     2234.35     47.12 o 
   6  -6   1      632.53      673.61     28.44 o 
   7  -6   1      927.81      869.65     34.98 o 
   8  -6   1     1274.90     1307.67     43.82 o 
   9  -6   1     1524.03     1479.63    128.35 o 
  10  -6   1      282.14      297.52     35.18 o 
  11  -6   1      972.74      966.21     56.00 o 
  12  -6   1      374.19      419.84     57.26 o 
  -9  -5   1       82.89       74.52     28.40 o 
  -8  -5   1      228.42      272.62     32.63 o 
  -7  -5   1     3803.49     3875.34     63.52 o 
  -6  -5   1     4699.32     4648.82    117.01 o 
  -5  -5   1     3700.94     3791.18     94.24 o 
  -4  -5   1     3129.29     3065.97     47.04 o 
  -3  -5   1      167.06      194.21     13.91 o 
  -2  -5   1      435.45      540.95     20.35 o 
  -1  -5   1     9112.38     9436.57    100.40 o 
   0  -5   1     4861.74     4971.25     53.54 o 
   1  -5   1    13540.51    14073.09    102.49 o 
   2  -5   1      182.19      183.48      8.15 o 
   3  -5   1       44.83       36.16      5.42 o 
   4  -5   1    16727.00    16626.66    139.12 o 
   5  -5   1     3254.93     3346.56     46.59 o 
   6  -5   1       89.04       77.93     11.71 o 
   7  -5   1      517.82      429.09     25.67 o 
   8  -5   1      467.28      463.73     28.49 o 
   9  -5   1     2406.95     2377.93     84.85 o 
  10  -5   1      885.17      789.47     66.77 o 
  11  -5   1      289.27      302.07    102.95 o 
  12  -5   1      742.09      765.77     35.12 o 
 -10  -4   1        1.26       31.42     27.36 o 
  -9  -4   1      482.27      481.09     36.58 o 
  -8  -4   1       63.38       77.95     20.91 o 
  -7  -4   1      808.05      838.85     39.81 o 
  -6  -4   1     6609.81     6688.36     70.85 o 
  -5  -4   1     1230.93     1322.78     24.92 o 
  -4  -4   1      304.19      315.53     21.12 o 
  -3  -4   1     5112.94     5270.02     56.52 o 
  -2  -4   1     9652.42    10094.94     93.21 o 
  -1  -4   1     3539.06     3520.06     46.36 o 
   0  -4   1       70.11       92.71      8.91 o 
   1  -4   1       25.59       29.73      4.85 o 
   2  -4   1     7193.84     7087.78     63.69 o 
   3  -4   1    26883.49    26647.24    190.79 o 
   4  -4   1     3787.51     3994.66     49.18 o 
   5  -4   1    13045.96    12925.77    128.85 o 
   6  -4   1     2969.51     2848.17     45.36 o 
   7  -4   1       98.25       78.73     13.26 o 
   8  -4   1     4345.14     4152.55    119.29 o 
   9  -4   1       74.46      115.50     21.82 o 
  10  -4   1      628.43      621.55     44.45 o 
  11  -4   1       51.63       49.99     33.25 o 
  12  -4   1        0.88       -1.16     18.76 o 
 -10  -3   1      247.85      254.46     29.10 o 
  -9  -3   1       25.30        0.22     18.28 o 
  -8  -3   1       16.89       21.13     17.91 o 
  -7  -3   1     2194.03     2148.00     36.60 o 
  -6  -3   1      462.04      433.08     17.63 o 
  -5  -3   1     8643.35     8547.59     79.58 o 
  -4  -3   1     8702.83     8785.35     77.99 o 
  -3  -3   1      161.87      166.01      8.53 o 
  -2  -3   1    30607.07    30788.93    241.52 o 
  -1  -3   1     7258.86     8472.16     75.23 o 
   0  -3   1      351.70      409.49     10.82 o 
   1  -3   1     2736.26     2689.75     27.43 o 
   2  -3   1      231.00      306.82     15.54 o 
   3  -3   1    34526.51    34412.64    298.08 o 
   4  -3   1     1746.89     2031.37     31.53 o 
   5  -3   1      461.16      487.16     18.99 o 
   6  -3   1     5993.17     5618.45     71.29 o 
   7  -3   1     9525.46     9281.42    107.69 o 
   8  -3   1      378.06      387.16     22.55 o 
   9  -3   1      242.15      273.62     21.62 o 
  10  -3   1      111.96      117.28     30.55 o 
  11  -3   1        4.70       30.70     18.86 o 
  12  -3   1      790.16      885.33     36.98 o 
 -11  -2   1      332.39      323.26     38.02 o 
 -10  -2   1       38.00       29.99     23.33 o 
  -9  -2   1     1276.82     1319.42     43.66 o 
  -8  -2   1     3240.86     3271.85     46.34 o 
  -7  -2   1     2607.72     2525.21     38.32 o 
  -6  -2   1      642.23      684.81     20.01 o 
  -5  -2   1      763.76      611.77     21.44 o 
  -4  -2   1     9690.72     9598.02     88.11 o 
  -3  -2   1    30144.27    30355.75    227.24 o 
  -2  -2   1     6599.61     5934.33     50.48 o 
  -1  -2   1    22774.53    21544.16    169.21 o 
   0  -2   1     6832.55     7198.60     56.97 o 
   1  -2   1      840.54      907.47     11.72 o 
   2  -2   1    18170.77    18587.59    193.14 o 
   3  -2   1      643.28      492.02     14.39 o 
   4  -2   1     3088.74     3283.53     43.20 o 
   5  -2   1     5888.78     5453.99     66.12 o 
   6  -2   1      142.74      152.00     14.01 o 
   7  -2   1    11406.08    11166.39    110.64 o 
   8  -2   1     3165.66     3097.33     56.76 o 
   9  -2   1      201.18      245.21     21.71 o 
  10  -2   1      792.52      804.19     31.22 o 
  11  -2   1      493.99      475.72     43.15 o 
  12  -2   1      371.78      401.89     28.51 o 
 -11  -1   1      659.31      661.14     44.34 o 
 -10  -1   1     1989.72     2025.18     64.59 o 
  -9  -1   1      106.22      120.44     18.11 o 
  -8  -1   1     5349.20     5179.70     59.71 o 
  -7  -1   1      142.23      145.34     12.41 o 
  -6  -1   1      569.12      686.97     19.03 o 
  -5  -1   1     1625.79     1628.77     25.47 o 
  -4  -1   1     1371.60     1310.20     21.02 o 
  -3  -1   1    26090.01    26291.46    188.19 o 
  -2  -1   1     2570.53     2203.07     23.83 o 
  -1  -1   1     1016.49     1003.99     13.47 o 
   0  -1   1    12437.64    12929.37    174.80 o 
   1  -1   1    71981.19    64120.11   1321.41 o 
   2  -1   1     1280.80     1314.50     23.07 o 
   3  -1   1     4578.45     4951.99     54.65 o 
   4  -1   1     1403.09     1539.54     27.70 o 
   5  -1   1     1773.73     1699.71     32.83 o 
   6  -1   1     7715.18     7283.27     95.93 o 
   7  -1   1      371.23      352.58     18.34 o 
   8  -1   1     3615.32     3624.62     56.73 o 
   9  -1   1     2615.06     2669.16     67.68 o 
  10  -1   1       42.55       21.31     16.61 o 
  11  -1   1      493.11      499.73     29.84 o 
 -11   0   1        0.81      -13.76     23.33 o 
 -10   0   1     1223.63     1252.28     54.34 o 
  -9   0   1     2817.59     2879.17     44.19 o 
  -8   0   1       34.29       43.40     10.56 o 
  -7   0   1     1090.34     1025.57     32.25 o 
  -6   0   1    13415.98    12789.20    106.20 o 
  -5   0   1      214.18      199.05     15.35 o 
  -4   0   1    10110.77     9864.68     79.60 o 
  -3   0   1      171.20      185.40      7.79 o 
  -2   0   1     4739.52     4991.38     42.50 o 
  -1   0   1    41966.09    39694.55    494.50 o 
   1   0   1    78079.59    67432.52   1168.88 o 
   2   0   1    14353.05    14966.67    151.88 o 
   3   0   1     5260.76     5058.06     56.60 o 
   4   0   1     1850.68     2069.92     33.95 o 
   5   0   1     6824.00     6703.02     79.35 o 
   6   0   1     2980.68     2911.36     50.62 o 
   7   0   1      827.96      816.26     26.38 o 
   8   0   1      103.17      104.87     13.58 o 
   9   0   1     1252.95     1234.92     34.49 o 
  10   0   1     2746.13     2872.34     56.99 o 
  11   0   1       87.78       76.12     20.32 o 
 -12   1   1       10.26      -27.22     27.22 o 
 -11   1   1      347.20      292.80     70.24 o 
 -10   1   1      145.55      198.54     27.57 o 
  -9   1   1     3411.35     3376.17     55.27 o 
  -8   1   1     3863.34     3959.82     51.90 o 
  -7   1   1      297.78      327.17     13.91 o 
  -6   1   1     7838.44     7661.32     69.23 o 
  -5   1   1    15295.09    15002.54    115.90 o 
  -4   1   1      284.81      263.39     12.43 o 
  -3   1   1      169.70      187.13     11.36 o 
  -2   1   1     5396.82     5782.10     47.23 o 
  -1   1   1    13141.47    13111.62    140.02 o 
   0   1   1    14243.51    14864.98    253.86 o 
   1   1   1      506.65      477.98     24.68 o 
   2   1   1     6391.96     6673.47     76.51 o 
   3   1   1    39306.32    39406.37    387.62 o 
   4   1   1     2730.22     2895.12     55.29 o 
   5   1   1     8549.01     8232.94     90.78 o 
   6   1   1      128.50      129.18     15.79 o 
   7   1   1      172.42      165.79     14.24 o 
   8   1   1     1482.49     1508.42     32.48 o 
   9   1   1      500.06      496.93     22.51 o 
  10   1   1     2079.14     2248.87     54.25 o 
  11   1   1      635.09      647.35     35.82 o 
 -12   2   1      580.94      590.50     51.99 o 
 -11   2   1        9.92       45.71     30.22 o 
 -10   2   1     1035.66     1005.71     54.10 o 
  -9   2   1      333.83      301.47     14.74 o 
  -8   2   1     1180.86     1140.61     25.55 o 
  -7   2   1     4772.57     4897.65     61.59 o 
  -6   2   1      621.40      567.67     18.67 o 
  -5   2   1    13544.10    13175.35    115.91 o 
  -4   2   1     8578.07     8351.06     75.68 o 
  -3   2   1     3201.00     3289.50     39.22 o 
  -2   2   1     2266.24     2012.77     34.27 o 
  -1   2   1    12066.79    11464.92     94.95 o 
   0   2   1     3288.28     3510.31     41.84 o 
   1   2   1     4084.92     4069.41     47.86 o 
   2   2   1     6882.55     6711.11     67.58 o 
   3   2   1    17090.44    16779.70    138.73 o 
   4   2   1    16296.89    16859.82    143.26 o 
   5   2   1      387.79      362.58     15.00 o 
   6   2   1      301.40      364.09     16.76 o 
   7   2   1     3241.33     3207.16     46.22 o 
   8   2   1       18.97        3.30     12.04 o 
   9   2   1      967.95      890.14     35.27 o 
  10   2   1       45.41       55.07     24.33 o 
 -12   3   1      473.63      519.00     64.85 o 
 -11   3   1     1213.28     1205.75     84.51 o 
 -10   3   1        0.63      -20.59     20.59 o 
  -9   3   1       56.59       57.96     12.56 o 
  -8   3   1     2157.21     2067.02     37.33 o 
  -7   3   1     1093.52     1130.43     30.92 o 
  -6   3   1    12158.05    11089.10    135.41 o 
  -5   3   1       12.73       17.03      8.70 o 
  -4   3   1     4157.50     4074.43     48.72 o 
  -3   3   1    43824.93    43892.30    598.40 o 
  -2   3   1     8336.29     7632.12     60.97 o 
  -1   3   1    14837.66    15741.68    117.47 o 
   0   3   1      132.20      179.48     12.92 o 
   1   3   1      174.48      192.57     10.95 o 
   2   3   1     3903.35     3664.76     36.73 o 
   3   3   1     1261.20     1336.44     29.68 o 
   4   3   1     6804.13     6235.61     73.47 o 
   5   3   1     6098.09     5827.20     67.63 o 
   6   3   1     2531.19     2497.16     39.58 o 
   7   3   1      899.79      909.28     27.06 o 
   8   3   1     1516.89     1556.59     39.02 o 
   9   3   1      154.57      194.77     23.25 o 
  10   3   1       61.22       62.21     20.81 o 
 -12   4   1       59.21       27.58     30.08 o 
 -11   4   1      794.98      876.32     53.20 o 
 -10   4   1     1237.69     1309.24     60.31 o 
  -9   4   1     1852.19     1716.70     39.69 o 
  -8   4   1     3722.60     3698.50     74.10 o 
  -7   4   1      647.91      567.25     37.68 o 
  -6   4   1     5534.71     5558.06     81.64 o 
  -5   4   1     1897.25     1964.48     31.48 o 
  -4   4   1     5838.62     5712.23    111.59 o 
  -3   4   1    13326.22    14221.50    108.27 o 
  -2   4   1    30180.02    30458.32    217.65 o 
  -1   4   1      308.65      250.58     12.51 o 
   0   4   1      474.14      546.42     15.76 o 
   1   4   1    11306.92    11998.46    103.92 o 
   2   4   1     1090.32     1139.66     20.28 o 
   3   4   1     8133.66     7837.71     74.84 o 
   4   4   1      152.93      160.72     11.83 o 
   5   4   1     1245.18     1235.84     30.55 o 
   6   4   1     7431.32     7319.59     77.88 o 
   7   4   1     1365.84     1458.82     42.22 o 
   8   4   1      570.02      520.11     29.93 o 
   9   4   1      788.10      784.50     36.81 o 
 -12   5   1      568.62      541.08     50.51 o 
 -11   5   1       46.45       14.60     27.19 o 
 -10   5   1      372.82      379.41     38.89 o 
  -9   5   1     4963.58     4704.11    110.21 o 
  -8   5   1      284.58      305.47     28.06 o 
  -7   5   1      155.44      185.59     19.65 o 
  -6   5   1      199.74      171.97     17.98 o 
  -5   5   1     1383.22     1138.08     33.53 o 
  -4   5   1    14418.60    14607.82    144.90 o 
  -3   5   1     2352.51     2324.79     24.61 o 
  -2   5   1     6367.23     6775.25     58.96 o 
  -1   5   1    10942.39    11695.59    101.36 o 
   0   5   1    12537.47    12375.06    108.16 o 
   1   5   1     6029.79     6137.84     64.17 o 
   2   5   1     7081.18     6955.64     72.51 o 
   3   5   1      193.33      235.03     15.28 o 
   4   5   1       71.07       78.03     11.26 o 
   5   5   1     1763.01     1560.16     41.61 o 
   6   5   1     1077.05      986.23     35.93 o 
   7   5   1     2933.69     3069.34     62.61 o 
   8   5   1      118.02       90.83     22.04 o 
   9   5   1        5.82       12.66     20.83 o 
 -12   6   1       79.76       75.83     33.03 o 
 -11   6   1      340.94      343.12     40.77 o 
 -10   6   1      810.32      825.44     69.74 o 
  -9   6   1      661.14      633.65     42.52 o 
  -8   6   1     5420.50     5328.58     93.97 o 
  -7   6   1     2293.87     2144.03     53.49 o 
  -6   6   1      105.09      147.55     17.72 o 
  -5   6   1     8778.56     8712.00    100.18 o 
  -4   6   1      251.74      277.33     15.66 o 
  -3   6   1     2770.86     2896.17     38.80 o 
  -2   6   1     1240.22     1461.22     25.36 o 
  -1   6   1     1232.75     1291.06     28.48 o 
   0   6   1    27878.37    27449.84    221.44 o 
   1   6   1     2178.95     2081.86     34.94 o 
   2   6   1      590.13      639.61     21.23 o 
   3   6   1     1414.87     1381.66     37.90 o 
   4   6   1     2771.36     2764.62     54.45 o 
   5   6   1     1045.05     1054.62     54.41 o 
   6   6   1      610.20      664.24     32.50 o 
   7   6   1      235.03      224.00     28.57 o 
   8   6   1      360.51      394.19     30.16 o 
 -12   7   1       39.60       71.11     31.80 o 
 -11   7   1       70.15       75.64     29.22 o 
 -10   7   1     2153.15     2195.85    193.06 o 
  -9   7   1      806.54      847.69     47.92 o 
  -8   7   1     1622.46     1551.58     49.92 o 
  -7   7   1     3608.17     3655.27    118.95 o 
  -6   7   1     2898.54     2945.37     52.89 o 
  -5   7   1      687.12      739.65     26.18 o 
  -4   7   1     2112.15     2042.22     39.08 o 
  -3   7   1      104.83      113.34     12.37 o 
  -2   7   1      138.61      130.56     13.65 o 
  -1   7   1     4617.06     4651.10     62.42 o 
   0   7   1     2046.93     2094.56     40.40 o 
   1   7   1     5613.71     5908.38    107.40 o 
   2   7   1     4456.18     4429.25     68.66 o 
   3   7   1        3.66       14.97     15.40 o 
   4   7   1     5336.08     5475.67     83.80 o 
   5   7   1      660.23      702.91     32.86 o 
   6   7   1      140.95      138.54     22.32 o 
   7   7   1      205.82      226.55     46.20 o 
 -11   8   1      716.38      671.34     49.76 o 
 -10   8   1      265.47      305.12     36.29 o 
  -9   8   1      338.84      323.32     47.35 o 
  -8   8   1       67.31      110.96     18.92 o 
  -7   8   1      114.57      104.26     17.41 o 
  -6   8   1     7922.80     7806.63    100.00 o 
  -5   8   1     3658.67     3687.31     58.97 o 
  -4   8   1      108.23       97.79     14.83 o 
  -3   8   1     1654.04     1674.86     41.52 o 
  -2   8   1     3057.86     2954.47     49.92 o 
  -1   8   1     2038.71     2198.15     53.64 o 
   0   8   1     2808.80     2838.38     56.05 o 
   1   8   1      507.85      504.30     46.97 o 
   2   8   1     3221.97     3078.97     69.71 o 
   3   8   1     3048.30     3042.58     87.38 o 
   4   8   1      356.37      360.59     32.62 o 
   5   8   1      944.22     1152.78     81.43 o 
   6   8   1      572.07      712.80     72.00 o 
 -11   9   1      100.57       77.02     51.19 o 
 -10   9   1       94.58      124.85     44.64 o 
  -9   9   1      363.83      341.38     30.62 o 
  -8   9   1       72.93       97.48     22.79 o 
  -7   9   1     3678.20     3601.84     69.80 o 
  -6   9   1     1779.46     1776.83     61.14 o 
  -5   9   1     3670.69     3512.02     59.39 o 
  -4   9   1     1759.50     1782.88     46.03 o 
  -3   9   1      187.52      166.10     20.12 o 
  -2   9   1     5405.98     5416.18     84.86 o 
  -1   9   1      575.10      621.77     41.49 o 
   0   9   1      196.49      123.23     27.05 o 
   1   9   1      126.05      150.89     23.62 o 
   2   9   1       58.63      103.14     24.20 o 
   3   9   1     2017.99     1982.63     61.79 o 
   4   9   1     1204.17     1309.17     54.77 o 
   5   9   1        1.61       -8.69     24.91 o 
 -10  10   1        0.03      -23.07     43.30 o 
  -9  10   1      611.52      661.43     69.94 o 
  -8  10   1      239.58      264.94     34.16 o 
  -7  10   1     1235.22     1305.93     59.55 o 
  -6  10   1       85.08       76.88     22.01 o 
  -5  10   1        0.68      -13.48     13.48 o 
  -4  10   1     1979.26     2107.80     74.86 o 
  -3  10   1     4713.57     4687.63     80.55 o 
  -2  10   1      444.18      436.86     35.02 o 
  -1  10   1      699.74      737.35     36.39 o 
   0  10   1     1513.07     1518.11     64.23 o 
   1  10   1      191.81      244.95     35.03 o 
   2  10   1     1654.06     1758.79     74.62 o 
   3  10   1        1.79       36.40     24.16 o 
   4  10   1      686.51      707.83     45.99 o 
  -9  11   1       49.90      159.03     50.92 o 
  -8  11   1      504.47      379.85     61.64 o 
  -7  11   1      221.76      231.60     49.57 o 
  -6  11   1        8.13       51.80     37.50 o 
  -5  11   1      991.22     1099.81     51.57 o 
  -4  11   1       87.66       71.29     25.46 o 
  -3  11   1     2867.51     2929.59     78.71 o 
  -2  11   1     1195.24     1202.92     54.25 o 
  -1  11   1      214.30      205.82     32.20 o 
   0  11   1     1500.40     1510.49     75.94 o 
   1  11   1     1457.54     1381.66     68.09 o 
   2  11   1      236.46      227.25     42.69 o 
   3  11   1       77.68       89.97     35.99 o 
  -8  12   1       18.51       65.62     47.75 o 
  -7  12   1      535.00      517.77     69.33 o 
  -5  12   1        0.59       37.30     35.95 o 
  -4  12   1      905.49      874.55     66.03 o 
  -3  12   1        7.39       35.00     35.88 o 
  -2  12   1      612.15      732.78     64.41 o 
  -1  12   1     1140.76     1118.84     75.47 o 
   0  12   1       32.28       72.30     40.87 o 
   1  12   1      652.22      670.66     55.88 o 
  -5  13   1      849.92      899.31     70.88 o 
  -4  13   1        6.97      -33.18     33.18 o 
  -3  13   1      114.99      123.83     44.58 o 
  -2  13   1       89.95       85.05     44.58 o 
   3 -13   2      293.21      195.93     50.92 o 
   4 -13   2       29.68       36.24     31.30 o 
   5 -13   2      747.95      795.59     75.03 o 
   6 -13   2       24.19       26.93     31.86 o 
  -2 -12   2      130.58      194.44     72.71 o 
  -1 -12   2        3.10      -47.41     47.41 o 
   0 -12   2     1243.37     1379.38    111.76 o 
   2 -12   2      735.28      829.56     50.07 o 
   3 -12   2     1419.77     1501.98     64.05 o 
   4 -12   2      781.50      823.86     50.70 o 
   5 -12   2      174.05      107.26     31.14 o 
   6 -12   2      350.42      359.25     77.22 o 
   7 -12   2        0.40      -41.21     41.21 o 
   8 -12   2       55.16       94.29     55.78 o 
  -3 -11   2       70.99       65.80     41.49 o 
  -2 -11   2        9.74       11.59     34.07 o 
  -1 -11   2      861.59      924.06     95.23 o 
   0 -11   2       17.97        7.67     45.49 o 
   1 -11   2     1688.83     1727.44    142.48 o 
   2 -11   2       50.02       45.05     42.25 o 
   3 -11   2        2.12       18.61     23.04 o 
   4 -11   2     2563.15     2494.63    109.90 o 
   5 -11   2     1444.08     1449.17     60.39 o 
   6 -11   2      228.59      279.17     35.28 o 
   7 -11   2      534.76      722.26     76.01 o 
   8 -11   2      303.62      346.66     61.31 o 
   9 -11   2      210.19      359.14     68.59 o 
  -5 -10   2      147.36      186.55     55.54 o 
  -4 -10   2      280.35      304.81     34.60 o 
  -3 -10   2      962.79     1160.57    113.75 o 
  -2 -10   2     2973.62     2974.38    101.10 o 
  -1 -10   2      125.05      162.74     26.50 o 
   0 -10   2      914.91     1030.33     45.68 o 
   1 -10   2        8.26       22.11     23.07 o 
   2 -10   2      159.80      182.22     23.90 o 
   3 -10   2     3808.01     3609.31     87.94 o 
   4 -10   2      296.37      341.04     33.03 o 
   5 -10   2     4597.71     4627.03    103.84 o 
   6 -10   2      731.21      774.53     45.62 o 
   7 -10   2       48.58       81.81     44.58 o 
   8 -10   2     1355.00     1474.40     96.78 o 
   9 -10   2      159.56       65.76     47.68 o 
  10 -10   2      238.94      222.77     62.72 o 
  -6  -9   2        5.80      -22.35     22.35 o 
  -5  -9   2      450.37      461.21     43.20 o 
  -4  -9   2     1249.47     1204.44     51.65 o 
  -3  -9   2       15.05       10.69     17.44 o 
  -2  -9   2     6548.58     6668.64     95.21 o 
  -1  -9   2     1888.43     1930.13     45.68 o 
   0  -9   2      125.25      153.51     18.02 o 
   1  -9   2     1204.24     1231.88     48.20 o 
   2  -9   2     1432.04     1445.39     57.78 o 
   3  -9   2     3625.60     3579.28    121.06 o 
   4  -9   2      573.35      605.66     37.41 o 
   5  -9   2      696.70      674.74     32.70 o 
   6  -9   2      959.60      967.20     51.17 o 
   7  -9   2     4698.42     4574.74    113.84 o 
   8  -9   2       60.05       53.08     41.88 o 
   9  -9   2      721.14      746.27     73.51 o 
  10  -9   2      105.87      152.69     52.54 o 
  11  -9   2       62.79       12.41     50.04 o 
  -7  -8   2        5.52      -19.48     24.09 o 
  -6  -8   2      719.55      801.03     61.52 o 
  -5  -8   2        4.94       11.89     20.97 o 
  -4  -8   2      980.65      952.38     36.74 o 
  -3  -8   2     3049.38     3083.45     59.09 o 
  -2  -8   2      768.55      771.07     30.49 o 
  -1  -8   2     3099.25     3234.38     56.93 o 
   0  -8   2     5061.65     5142.54     99.52 o 
   1  -8   2      411.04      404.86     21.59 o 
   2  -8   2     5502.17     5591.16     59.32 o 
   3  -8   2      698.65      715.69     25.86 o 
   4  -8   2       81.13       73.47     16.51 o 
   5  -8   2     1060.10      966.47     42.06 o 
   6  -8   2      910.51      939.49     47.78 o 
   7  -8   2     4984.42     5005.67    116.90 o 
   8  -8   2     1672.94     1603.23     68.25 o 
   9  -8   2        1.52      -32.98     32.98 o 
  10  -8   2      423.40      443.78     61.24 o 
  11  -8   2     1053.77     1061.51     89.77 o 
  -8  -7   2     1512.61     1488.16     83.08 o 
  -7  -7   2      582.40      522.21     39.78 o 
  -6  -7   2        3.95       -3.31     14.97 o 
  -5  -7   2      108.10      131.08     18.13 o 
  -4  -7   2     1188.27     1071.37     47.99 o 
  -3  -7   2     1161.50     1174.27     36.12 o 
  -2  -7   2     2107.73     2128.41     85.40 o 
  -1  -7   2      252.12      317.62     27.41 o 
   0  -7   2     4811.66     4734.47     65.59 o 
   1  -7   2    18402.17    18259.41    158.62 o 
   2  -7   2        8.18       11.43      7.93 o 
   3  -7   2     3290.05     3329.77     55.63 o 
   4  -7   2     2943.12     2933.25     37.17 o 
   5  -7   2      224.00      215.64     14.03 o 
   6  -7   2     3115.47     3137.93     77.69 o 
   7  -7   2       83.40       87.31     17.36 o 
   8  -7   2     1468.98     1532.68     64.02 o 
   9  -7   2     1506.92     1667.16     97.05 o 
  10  -7   2      146.89      187.02     51.93 o 
  11  -7   2      965.42      931.48     85.25 o 
  -9  -6   2      956.89      919.53     53.00 o 
  -8  -6   2      165.47      138.86     30.10 o 
  -7  -6   2      551.10      530.38     27.92 o 
  -6  -6   2     3365.47     3315.16     57.36 o 
  -5  -6   2     1618.65     1623.47     38.39 o 
  -4  -6   2     5075.11     5001.01     66.54 o 
  -3  -6   2      497.81      494.05     23.71 o 
  -2  -6   2     1401.88     1439.74     45.46 o 
  -1  -6   2     1507.42     1547.40     36.31 o 
   0  -6   2     2555.36     2688.13     34.42 o 
   1  -6   2    16602.92    16156.39    142.12 o 
   2  -6   2    11924.83    12282.37     92.49 o 
   3  -6   2      249.44      236.94     10.93 o 
   4  -6   2     1136.10     1090.43     22.89 o 
   5  -6   2     5677.75     5635.68     69.03 o 
   6  -6   2        7.41       21.09     12.58 o 
   7  -6   2      246.14      257.83     22.22 o 
   8  -6   2      219.51      193.86     22.54 o 
   9  -6   2      497.70      515.29     37.93 o 
  10  -6   2     1973.62     1929.23     69.82 o 
  11  -6   2       73.56      179.67     54.50 o 
  12  -6   2      239.21      102.38     52.88 o 
  -9  -5   2      506.88      546.28     49.81 o 
  -8  -5   2      611.68      612.29     30.10 o 
  -7  -5   2       67.40       82.73     17.74 o 
  -6  -5   2     3705.74     3728.72     59.17 o 
  -5  -5   2     9733.23     9454.23    102.49 o 
  -4  -5   2      530.88      487.91     20.61 o 
  -3  -5   2      267.39      279.72     15.46 o 
  -2  -5   2     2874.98     2992.42     47.43 o 
  -1  -5   2        7.13       -0.53      6.12 o 
   0  -5   2    10753.71    11297.91    107.60 o 
   1  -5   2      544.92      503.89     11.80 o 
   2  -5   2     4657.90     5054.49     47.66 o 
   3  -5   2     9754.52     9240.06     69.94 o 
   4  -5   2     9269.70     8404.43     78.91 o 
   5  -5   2    12496.71    12618.82    127.77 o 
   6  -5   2     4901.84     4945.91     65.49 o 
   7  -5   2      110.24      124.60     17.62 o 
   8  -5   2      608.08      647.01     32.05 o 
   9  -5   2      867.60      825.60     47.68 o 
  10  -5   2      981.44     1118.16     59.62 o 
  11  -5   2      974.94     1081.37     58.05 o 
  12  -5   2       18.24        6.56     28.73 o 
 -10  -4   2      360.55      352.39     35.80 o 
  -9  -4   2       37.29       -1.39     20.06 o 
  -8  -4   2      248.46      273.38     27.70 o 
  -7  -4   2     1089.65     1171.71     41.78 o 
  -6  -4   2      217.92      210.83     18.26 o 
  -5  -4   2     5755.28     5926.01     72.63 o 
  -4  -4   2     7135.27     7009.08     69.28 o 
  -3  -4   2     7115.02     7232.13     67.56 o 
  -2  -4   2     8175.68     8122.58     70.82 o 
  -1  -4   2    15149.79    17359.54    133.08 o 
   0  -4   2     1840.65     1800.32     22.40 o 
   1  -4   2       71.38      124.41     15.76 o 
   2  -4   2     4266.90     4430.60     42.00 o 
   3  -4   2     4003.66     4197.57     39.94 o 
   4  -4   2    30203.98    30125.10    268.22 o 
   5  -4   2      791.09      829.13     22.42 o 
   6  -4   2     1525.10     1468.29     32.45 o 
   7  -4   2     2203.61     2208.07     43.37 o 
   8  -4   2     1652.04     1590.15     39.84 o 
   9  -4   2     1183.73     1133.31     43.57 o 
  10  -4   2        6.05       17.07     28.02 o 
  11  -4   2       61.93       76.24     29.43 o 
  12  -4   2      188.20      276.26     61.58 o 
 -10  -3   2       81.01       57.08     23.49 o 
  -9  -3   2       31.44       34.27     19.94 o 
  -8  -3   2      932.68      884.37     36.30 o 
  -7  -3   2       48.36       64.99     17.97 o 
  -6  -3   2     5275.26     5474.70     69.70 o 
  -5  -3   2        6.83       -8.58      8.58 o 
  -4  -3   2     5218.33     5289.94     60.64 o 
  -3  -3   2    24494.08    24905.86    186.40 o 
  -2  -3   2     5175.72     6092.52     54.64 o 
  -1  -3   2    12164.77    11307.71     96.73 o 
   0  -3   2     5146.60     5385.62     46.81 o 
   1  -3   2     3684.09     3876.71     39.36 o 
   2  -3   2     7287.93     7347.14     64.14 o 
   3  -3   2     1293.30     1440.02     29.79 o 
   4  -3   2     9898.28     9588.77    112.30 o 
   5  -3   2     4711.04     4968.10     69.84 o 
   6  -3   2     6387.26     6218.31     77.17 o 
   7  -3   2      821.00      818.99     28.26 o 
   8  -3   2     8591.55     8625.37    107.53 o 
   9  -3   2      131.46      128.11     18.45 o 
  10  -3   2        4.38      -18.28     23.83 o 
  11  -3   2      552.62      551.60     45.11 o 
  12  -3   2        3.30      -15.68     24.11 o 
 -11  -2   2      791.34      837.36     49.26 o 
 -10  -2   2     1056.40      918.74     47.00 o 
  -9  -2   2     1863.29     1919.08     52.27 o 
  -8  -2   2     1301.68     1248.94     35.32 o 
  -7  -2   2     3791.28     3574.79     55.35 o 
  -6  -2   2     1239.06     1110.93     28.71 o 
  -5  -2   2      870.26      797.45     22.31 o 
  -4  -2   2     1474.53     1482.44     27.47 o 
  -3  -2   2      522.59      540.11     21.83 o 
  -2  -2   2    55399.02    52827.61    573.18 o 
  -1  -2   2     1458.36     1429.71     22.18 o 
   0  -2   2     1684.45     1664.23     23.11 o 
   1  -2   2    22220.61    22357.17    197.11 o 
   2  -2   2     5535.92     6061.08     62.10 o 
   3  -2   2      677.05      663.64     16.07 o 
   4  -2   2     2753.65     3067.03     41.78 o 
   5  -2   2      185.24      187.32     12.47 o 
   6  -2   2    15013.50    14402.18    147.61 o 
   7  -2   2     1694.44     1781.56     39.85 o 
   8  -2   2     2915.11     2920.40     55.30 o 
   9  -2   2     1727.58     1718.46     45.47 o 
  10  -2   2      987.51     1120.42     77.71 o 
  11  -2   2      228.25      278.18     27.28 o 
  12  -2   2      229.01      248.52     28.00 o 
 -11  -1   2       25.82       11.72     26.24 o 
 -10  -1   2      220.97      181.92     29.62 o 
  -9  -1   2     4329.51     4126.15    122.90 o 
  -8  -1   2     1237.90     1190.21     33.80 o 
  -7  -1   2     1448.25     1330.98     32.74 o 
  -6  -1   2      517.95      475.91     24.81 o 
  -5  -1   2     6026.86     5983.25     66.58 o 
  -4  -1   2     3190.51     3717.88     54.12 o 
  -3  -1   2     8281.69     8607.25     72.60 o 
  -2  -1   2    12930.46    13365.76    112.09 o 
  -1  -1   2    36428.30    35676.55    234.77 o 
   0  -1   2    17696.09    18011.34    180.76 o 
   1  -1   2     5528.19     5638.41     76.01 o 
   2  -1   2    58802.05    56149.96    658.12 o 
   3  -1   2       21.89       22.84      6.24 o 
   4  -1   2      741.49      838.80     20.79 o 
   5  -1   2     4086.81     4160.03     56.24 o 
   6  -1   2      432.43      417.48     19.93 o 
   7  -1   2     3176.56     3196.62     55.17 o 
   8  -1   2      525.50      538.50     23.56 o 
   9  -1   2      103.19      116.37     26.19 o 
  10  -1   2     1690.17     1684.12     44.22 o 
  11  -1   2      604.65      601.18     31.83 o 
 -12   0   2        0.70      -31.56     31.56 o 
 -11   0   2       75.70       98.66     27.52 o 
 -10   0   2      614.14      604.81     54.15 o 
  -9   0   2      443.10      438.98     27.46 o 
  -8   0   2     7331.92     7011.22     84.77 o 
  -7   0   2     2280.13     2340.82     41.60 o 
  -6   0   2        2.03       18.65      9.13 o 
  -5   0   2    21825.99    21213.32    179.90 o 
  -4   0   2     1144.87     1102.85     21.86 o 
  -3   0   2      853.49      814.32     17.33 o 
  -2   0   2     1080.31     1265.57     16.62 o 
  -1   0   2        1.87       14.23      3.37 o 
   0   0   2    32320.19    31279.08    521.62 o 
   2   0   2     7386.61     7924.64     86.99 o 
   3   0   2     2037.06     2284.24     37.13 o 
   4   0   2    15421.88    15332.23    166.66 o 
   5   0   2      251.11      244.90     16.55 o 
   6   0   2     5304.97     5225.20     71.31 o 
   7   0   2      233.31      234.20     25.56 o 
   8   0   2      942.48      894.96     29.39 o 
   9   0   2     1526.57     1477.60     37.10 o 
  10   0   2       43.63       27.75     17.83 o 
  11   0   2     1494.66     1403.01     70.40 o 
 -12   1   2      194.00      205.17     41.13 o 
 -11   1   2      193.36      225.45     38.02 o 
 -10   1   2      847.76      808.11     66.26 o 
  -9   1   2      603.35      591.04     36.56 o 
  -8   1   2     2028.63     1877.09     45.34 o 
  -7   1   2     6300.39     6312.24     87.53 o 
  -6   1   2     8043.40     8123.96     83.92 o 
  -5   1   2     2253.41     2259.04     33.63 o 
  -4   1   2     8844.67     8540.16     79.44 o 
  -3   1   2      197.09      204.69      9.04 o 
  -2   1   2     1584.85     1852.97     26.44 o 
  -1   1   2    34886.63    34113.28    449.48 o 
   0   1   2      407.57      370.20     18.14 o 
   1   1   2    21443.48    22357.12    272.25 o 
   2   1   2     7675.78     7848.75     88.25 o 
   3   1   2      239.06      257.59     13.74 o 
   4   1   2    26752.15    26179.52    236.54 o 
   5   1   2    10684.17    10427.53    110.45 o 
   6   1   2     1090.62     1169.34     29.09 o 
   7   1   2      222.61      227.54     17.71 o 
   8   1   2      439.56      456.70     21.07 o 
   9   1   2     1008.14     1033.84     36.52 o 
  10   1   2      681.12      733.93     34.13 o 
  11   1   2      244.65      250.35     36.95 o 
 -12   2   2        8.63      -27.39     29.08 o 
 -11   2   2     1274.88     1310.07    117.18 o 
 -10   2   2      131.22      148.76     30.66 o 
  -9   2   2      418.35      422.92     30.19 o 
  -8   2   2       14.55       13.66     13.47 o 
  -7   2   2       40.84       50.54     12.69 o 
  -6   2   2    11655.78    11309.24    123.83 o 
  -5   2   2     9885.50     9405.51     87.79 o 
  -4   2   2      620.04      636.10     14.76 o 
  -3   2   2     6375.49     6342.81     66.52 o 
  -2   2   2    29481.69    28414.77    359.20 o 
  -1   2   2     1692.24     1633.34     18.72 o 
   0   2   2     8266.51     8135.66    109.18 o 
   1   2   2     1855.68     2032.73     47.54 o 
   2   2   2     7800.88     7879.59     79.93 o 
   3   2   2    11969.75    11903.94    117.13 o 
   4   2   2     3293.73     2840.76     69.25 o 
   5   2   2     6876.87     6786.58     84.26 o 
   6   2   2     1753.14     1735.77     32.38 o 
   7   2   2      371.10      370.74     18.86 o 
   8   2   2     1680.04     1583.96     38.95 o 
   9   2   2       84.46       79.56     19.59 o 
  10   2   2      133.90      141.11     23.28 o 
 -12   3   2     1491.69     1623.70     75.93 o 
 -11   3   2      131.54       92.68     30.94 o 
 -10   3   2     1023.13      974.68     52.63 o 
  -9   3   2      439.12      478.61     49.67 o 
  -8   3   2      314.69      312.37     24.78 o 
  -7   3   2     6778.78     6680.25    142.25 o 
  -6   3   2      421.04      435.42     18.56 o 
  -5   3   2    18732.09    17969.93    170.92 o 
  -4   3   2     4586.09     5295.57     59.59 o 
  -3   3   2      636.71      729.33     23.07 o 
  -2   3   2    45450.71    45815.03    430.11 o 
  -1   3   2    10013.85     9331.68     85.28 o 
   0   3   2       11.36       13.87      8.93 o 
   1   3   2       71.64       93.08      8.07 o 
   2   3   2     2600.33     2853.16     36.41 o 
   3   3   2     4545.66     4074.61     42.38 o 
   4   3   2     3928.37     3736.90     48.34 o 
   5   3   2       26.64       35.04     11.81 o 
   6   3   2     2979.90     2939.28     67.70 o 
   7   3   2     5948.88     5762.77     76.45 o 
   8   3   2        8.12      -13.30     14.03 o 
   9   3   2      475.30      482.56     41.40 o 
  10   3   2      222.42      235.00     27.59 o 
 -12   4   2     1696.49     1812.60     78.42 o 
 -11   4   2      803.79      787.51     52.09 o 
 -10   4   2        0.18        3.30     23.34 o 
  -9   4   2     1079.08     1087.77     42.60 o 
  -8   4   2     5456.33     5191.41    129.80 o 
  -7   4   2     1654.06     1669.72     46.17 o 
  -6   4   2      466.82      397.23     23.06 o 
  -5   4   2      318.13      349.86     20.39 o 
  -4   4   2     1704.88     1774.37     50.91 o 
  -3   4   2    20131.74    20298.59    166.95 o 
  -2   4   2       13.13       41.35      7.22 o 
  -1   4   2    12247.33    13652.15    126.34 o 
   0   4   2     9164.60     9190.80     91.56 o 
   1   4   2     3241.61     3093.62     37.71 o 
   2   4   2    12654.62    12552.23    130.88 o 
   3   4   2      627.92      611.42     18.88 o 
   4   4   2     2930.51     2926.11     38.54 o 
   5   4   2     1927.39     1782.73     64.13 o 
   6   4   2       29.26       26.04     15.63 o 
   7   4   2     3947.43     3922.98     63.34 o 
   8   4   2     1801.49     1723.95     49.63 o 
   9   4   2        5.35       15.92     19.98 o 
 -12   5   2       65.12      110.77     47.78 o 
 -11   5   2      662.25      661.03     66.10 o 
 -10   5   2     1340.50     1293.85     59.48 o 
  -9   5   2       94.80       96.51     20.89 o 
  -8   5   2     5047.12     4876.28     97.10 o 
  -7   5   2     1880.59     1732.83     85.04 o 
  -6   5   2      760.07      685.61     29.43 o 
  -5   5   2     1271.13     1416.50     37.94 o 
  -4   5   2     5630.23     5710.78     81.47 o 
  -3   5   2    15784.17    16024.71    123.82 o 
  -2   5   2     8888.74     9296.23     81.92 o 
  -1   5   2      178.50      203.25     10.75 o 
   0   5   2     7909.03     7911.19    106.62 o 
   1   5   2    22101.63    21908.10    214.79 o 
   2   5   2       46.58       62.53     10.43 o 
   3   5   2     1826.43     1843.59     40.57 o 
   4   5   2      163.90      175.77     19.27 o 
   5   5   2       22.86       24.81     15.72 o 
   6   5   2     2133.99     2049.11     50.12 o 
   7   5   2        1.47        6.31     21.49 o 
   8   5   2      724.93      768.86     49.23 o 
   9   5   2      554.44      662.73     40.86 o 
 -12   6   2      101.35       92.28     33.53 o 
 -11   6   2       21.65       17.90     27.00 o 
 -10   6   2      406.69      447.94     41.24 o 
  -9   6   2     3561.13     3496.28    127.61 o 
  -8   6   2       21.01       31.95     18.04 o 
  -7   6   2     2774.58     2722.93     65.09 o 
  -6   6   2     6357.69     6450.71    140.70 o 
  -5   6   2     1045.93      989.02     28.81 o 
  -4   6   2     5629.49     5465.36     60.82 o 
  -3   6   2       57.53       56.40      9.52 o 
  -2   6   2      893.64      939.48     18.83 o 
  -1   6   2     3308.75     3381.04     43.20 o 
   0   6   2      846.05      806.85     22.30 o 
   1   6   2    11616.20    11468.64    139.75 o 
   2   6   2     4907.70     4879.00     70.43 o 
   3   6   2     1490.39     1446.59     39.02 o 
   4   6   2      349.54      322.45     23.72 o 
   5   6   2     3235.01     3282.45     79.10 o 
   6   6   2       87.06       53.72     19.55 o 
   7   6   2      582.04      578.07     33.72 o 
   8   6   2       61.70       92.31     23.65 o 
 -12   7   2        6.52       20.21     31.11 o 
 -11   7   2       71.20       53.56     30.01 o 
 -10   7   2      445.07      457.63     42.20 o 
  -9   7   2     2840.89     2869.22     83.94 o 
  -8   7   2     1721.02     1677.73     51.68 o 
  -7   7   2       53.66       31.78     14.25 o 
  -6   7   2     1503.29     1602.59     43.29 o 
  -5   7   2     8414.44     8137.77    132.16 o 
  -4   7   2      664.06      570.03     22.27 o 
  -3   7   2      359.56      378.04     20.97 o 
  -2   7   2     2442.65     2427.12     41.56 o 
  -1   7   2       20.07       38.57     10.53 o 
   0   7   2     7892.54     7974.33     95.75 o 
   1   7   2      280.60      311.93     21.69 o 
   2   7   2     1884.21     1977.27     45.63 o 
   3   7   2     6933.49     6684.18     93.23 o 
   4   7   2     1034.11     1090.82     39.24 o 
   5   7   2     1617.94     1620.01     76.64 o 
   6   7   2      362.25      351.00     33.42 o 
   7   7   2       13.26       -4.59     21.01 o 
 -11   8   2      235.28      334.88     41.93 o 
 -10   8   2      685.80      683.62     67.34 o 
  -9   8   2       48.71       35.21     25.92 o 
  -8   8   2       24.50        5.37     17.33 o 
  -7   8   2     1587.51     1701.18     43.99 o 
  -6   8   2     2426.33     2456.88     50.62 o 
  -5   8   2     6319.11     6065.15     98.33 o 
  -4   8   2     4254.12     4231.60     62.83 o 
  -3   8   2      817.63      800.20     29.82 o 
  -2   8   2      753.11      788.23     38.56 o 
  -1   8   2     2840.42     3051.31     80.14 o 
   0   8   2      689.36      650.39     29.95 o 
   1   8   2     1522.74     1492.14     40.93 o 
   2   8   2      180.60      175.13     20.90 o 
   3   8   2     1097.62     1033.91     38.99 o 
   4   8   2     2956.64     2992.82     63.80 o 
   5   8   2      218.61      266.40     27.18 o 
   6   8   2       24.85       14.30     21.68 o 
 -11   9   2      960.74      978.61     49.57 o 
 -10   9   2        3.49       -5.95     21.91 o 
  -9   9   2       19.57       18.92     22.12 o 
  -8   9   2     1171.64     1174.81     46.94 o 
  -7   9   2      138.28      126.92     19.24 o 
  -6   9   2     4429.25     4208.85     83.18 o 
  -5   9   2      116.27      137.02     17.58 o 
  -4   9   2      638.68      609.40     28.64 o 
  -3   9   2     4592.08     4561.15     75.51 o 
  -2   9   2     2837.32     2808.39     71.42 o 
  -1   9   2     1576.80     1556.81     60.86 o 
   0   9   2      401.76      359.25     46.47 o 
   1   9   2      243.57      289.44     35.22 o 
   2   9   2      308.50      334.85     64.97 o 
   3   9   2      846.07      820.30     52.05 o 
   4   9   2      426.71      438.20     61.10 o 
   5   9   2     1107.39     1219.51     57.34 o 
 -10  10   2      454.51      414.12     54.77 o 
  -9  10   2      429.14      486.48     54.84 o 
  -8  10   2      240.20      205.79     41.68 o 
  -7  10   2      358.86      333.14     37.38 o 
  -6  10   2      199.21      227.25     26.88 o 
  -5  10   2      185.59      152.44     22.24 o 
  -4  10   2     1524.83     1446.99     52.55 o 
  -3  10   2      960.00      941.67     47.62 o 
  -2  10   2     5695.45     5745.81    113.76 o 
  -1  10   2      316.90      319.31     32.29 o 
   0  10   2        3.95       -1.38     42.25 o 
   1  10   2     1991.36     1983.91     89.23 o 
   2  10   2      374.99      485.80     47.00 o 
   3  10   2     1162.30     1204.98     54.63 o 
   4  10   2       68.05      148.08     37.10 o 
  -9  11   2     1143.87     1084.10     86.33 o 
  -8  11   2      796.73      809.87     74.26 o 
  -7  11   2      162.98      154.20     32.92 o 
  -6  11   2      599.08      443.92     58.34 o 
  -5  11   2      177.17      205.78     69.23 o 
  -4  11   2     1591.62     1559.15     85.72 o 
  -3  11   2      737.37      779.18     44.42 o 
  -2  11   2      824.79      840.15     47.33 o 
  -1  11   2     1316.48     1267.77     92.43 o 
   0  11   2     1164.76     1228.97     86.67 o 
   1  11   2      280.97      325.72     43.52 o 
   2  11   2      756.44      808.16     59.80 o 
  -5  12   2      569.70      639.04     57.40 o 
  -4  12   2      129.38      106.55     29.75 o 
  -3  12   2      389.55      361.79     39.46 o 
  -2  12   2      204.04      177.34     32.92 o 
  -1  12   2       24.28       17.82     26.68 o 
   0  12   2     1196.30     1189.24     59.59 o 
   2 -13   3        6.64      -21.51     35.61 o 
   3 -13   3      685.08      817.97     80.80 o 
   4 -13   3      624.92      579.96     70.61 o 
   5 -13   3       22.33       27.16     31.57 o 
   6 -13   3      578.14      695.58     54.50 o 
  -2 -12   3       70.04      137.72     69.40 o 
  -1 -12   3      302.17      254.13     67.58 o 
   0 -12   3      180.84      192.43     38.41 o 
   1 -12   3      982.54     1212.32     87.14 o 
   2 -12   3     1215.85     1245.84     87.81 o 
   3 -12   3        1.47      -21.85     36.49 o 
   4 -12   3      410.12      346.75     84.71 o 
   5 -12   3     1576.23     1524.64    110.64 o 
   6 -12   3       16.88       23.97     30.43 o 
   7 -12   3       74.16       43.50     46.60 o 
   8 -12   3      131.81      -17.74     49.10 o 
  -3 -11   3      553.09      610.63     59.12 o 
  -2 -11   3      519.85      609.79    127.71 o 
  -1 -11   3      370.15      378.96     34.94 o 
   0 -11   3      788.70      777.44     52.39 o 
   1 -11   3       50.31       39.80     28.08 o 
   2 -11   3      392.37      471.23     57.46 o 
   3 -11   3      809.54      747.62     69.27 o 
   4 -11   3     1005.09      981.56     52.17 o 
   5 -11   3     1419.77     1451.98     62.56 o 
   6 -11   3     1902.55     1909.43     69.41 o 
   7 -11   3       68.72       20.44     46.33 o 
   8 -11   3      228.12      237.13     61.10 o 
   9 -11   3      508.75      497.88     72.71 o 
  -5 -10   3      711.10      832.27     98.40 o 
  -4 -10   3      670.08      688.57     79.28 o 
  -3 -10   3      522.04      549.12     39.46 o 
  -2 -10   3      379.53      496.17     49.80 o 
  -1 -10   3     5875.38     5898.38    108.95 o 
   0 -10   3       28.42       36.45     20.74 o 
   1 -10   3      538.54      679.66     46.24 o 
   2 -10   3      461.47      480.28     40.39 o 
   3 -10   3       34.15       43.90     23.23 o 
   4 -10   3     5532.12     5490.71    123.73 o 
   5 -10   3       70.16       65.71     24.48 o 
   6 -10   3     1251.45     1250.94     56.38 o 
   7 -10   3     1052.52     1111.62     85.25 o 
   8 -10   3      611.02      639.37     71.69 o 
   9 -10   3      322.67      280.03     61.98 o 
  10 -10   3      120.47       77.70     49.10 o 
  -6  -9   3      336.16      325.33     54.31 o 
  -5  -9   3       65.13      115.51     27.24 o 
  -4  -9   3      242.37      241.80     24.85 o 
  -3  -9   3     3413.37     3373.65     80.20 o 
  -2  -9   3     1229.77     1265.77     49.67 o 
  -1  -9   3     3636.30     3545.87     86.80 o 
   0  -9   3     1582.66     1674.55     77.33 o 
   1  -9   3      807.78      778.94     37.46 o 
   2  -9   3      156.98      141.21     16.59 o 
   3  -9   3     1938.74     1954.95    136.43 o 
   4  -9   3     1149.99     1144.48     49.22 o 
   5  -9   3      687.90      756.06     42.36 o 
   6  -9   3      464.80      492.89     39.16 o 
   7  -9   3       50.55       91.86     28.13 o 
   8  -9   3     3944.38     4091.45    152.69 o 
   9  -9   3      314.86      497.07     68.86 o 
  10  -9   3       63.08       22.53     47.75 o 
  11  -9   3      286.12      292.44     67.11 o 
  -7  -8   3     1335.88     1253.39    100.85 o 
  -6  -8   3       18.60       18.04     18.80 o 
  -5  -8   3      368.55      373.55     38.41 o 
  -4  -8   3      145.13      118.08     19.94 o 
  -3  -8   3       85.73       75.25     17.44 o 
  -2  -8   3     3950.81     4045.43     93.87 o 
  -1  -8   3      673.15      719.30     28.40 o 
   0  -8   3      265.47      288.33     25.94 o 
   1  -8   3     8468.73     8356.21    103.26 o 
   2  -8   3     4980.55     4972.23     62.75 o 
   3  -8   3     1730.19     1821.12     34.77 o 
   4  -8   3     1131.59     1184.10     38.42 o 
   5  -8   3      635.77      648.59     31.42 o 
   6  -8   3     1806.98     1847.94     90.07 o 
   7  -8   3     2073.91     2019.39     71.50 o 
   8  -8   3     1460.75     1515.53     88.59 o 
   9  -8   3     1305.22     1271.13     91.45 o 
  10  -8   3      460.52      497.07     66.16 o 
  11  -8   3       24.51       48.63     47.89 o 
  -8  -7   3      769.14      790.54     49.85 o 
  -7  -7   3      916.27      952.62     36.71 o 
  -6  -7   3      722.49      662.19     30.03 o 
  -5  -7   3     1349.66     1234.72     36.04 o 
  -4  -7   3       57.06       87.42     19.34 o 
  -3  -7   3     2641.37     2666.35     52.87 o 
  -2  -7   3      450.53      457.14     23.19 o 
  -1  -7   3     4994.72     5005.61     72.70 o 
   0  -7   3     2295.33     2254.19     54.08 o 
   1  -7   3     1175.81     1164.61     26.85 o 
   2  -7   3    17221.87    17216.36    139.65 o 
   3  -7   3     1387.00     1483.78     27.14 o 
   4  -7   3      226.68      224.71     14.19 o 
   5  -7   3     2984.41     2975.48     60.19 o 
   6  -7   3       46.87       43.09     21.86 o 
   7  -7   3     2131.12     2114.63     72.48 o 
   8  -7   3       59.47       75.25     26.82 o 
   9  -7   3       11.85        3.91     37.09 o 
  10  -7   3     1100.06     1176.57     89.70 o 
  11  -7   3      694.50      781.75     82.01 o 
  -9  -6   3       49.54       45.72     31.13 o 
  -8  -6   3     1815.07     1806.67     84.06 o 
  -7  -6   3      269.93      302.10     37.61 o 
  -6  -6   3       11.33       21.99     14.20 o 
  -5  -6   3     6874.28     6883.13     94.90 o 
  -4  -6   3     4593.04     4593.52     98.82 o 
  -3  -6   3     4526.61     4256.05     57.55 o 
  -2  -6   3       44.58       60.96     11.91 o 
  -1  -6   3       28.73       25.50      8.72 o 
   0  -6   3     3870.51     3639.73     46.94 o 
   1  -6   3     5965.66     5964.27     61.23 o 
   2  -6   3     3688.30     3566.67     36.84 o 
   3  -6   3     6369.58     6542.76     66.16 o 
   4  -6   3     5797.95     5520.30     49.30 o 
   5  -6   3      966.43      899.29     24.67 o 
   6  -6   3     3614.59     3458.46     53.11 o 
   7  -6   3      216.38      224.35     29.23 o 
   8  -6   3       34.90       50.78     24.04 o 
   9  -6   3     1051.58     1035.34     78.71 o 
  10  -6   3        0.94       22.32     38.31 o 
  11  -6   3     1222.78     1084.04     87.00 o 
  -9  -5   3      159.74      133.99     36.19 o 
  -8  -5   3      233.53      253.38     23.69 o 
  -7  -5   3     1185.34     1170.64     36.86 o 
  -6  -5   3     2863.69     2927.40     56.76 o 
  -5  -5   3     1100.40     1152.53     41.36 o 
  -4  -5   3     6912.32     6787.20    122.02 o 
  -3  -5   3      364.77      389.59     24.35 o 
  -2  -5   3     2701.76     2615.67     44.21 o 
  -1  -5   3     7484.10     7887.31     79.81 o 
   0  -5   3     2320.42     2630.18     40.95 o 
   1  -5   3    11581.29    11580.39     86.48 o 
   2  -5   3      800.79      839.93     18.92 o 
   3  -5   3      387.44      395.59     10.59 o 
   4  -5   3    14920.33    14783.07    127.04 o 
   5  -5   3    14699.97    14239.33    142.22 o 
   6  -5   3     1970.42     1980.95     38.48 o 
   7  -5   3     2608.63     2591.53     47.62 o 
   8  -5   3      782.13      775.38     35.17 o 
   9  -5   3      106.99      124.04     26.92 o 
  10  -5   3      856.89      833.22     48.60 o 
  11  -5   3      135.81      209.08     55.71 o 
  12  -5   3      294.56      277.53     61.91 o 
 -10  -4   3      458.11      425.22     29.77 o 
  -9  -4   3       37.41       25.78     17.86 o 
  -8  -4   3      111.01      109.26     18.98 o 
  -7  -4   3      200.56      220.68     19.74 o 
  -6  -4   3     2887.31     2840.16     50.03 o 
  -5  -4   3     3687.52     3931.41     56.68 o 
  -4  -4   3      603.36      649.45     18.28 o 
  -3  -4   3    13132.41    12713.23    106.08 o 
  -2  -4   3    28112.30    28024.86    207.37 o 
  -1  -4   3      318.33      244.17     11.28 o 
   0  -4   3    11869.40    12504.37    119.69 o 
   1  -4   3      134.18      162.06      9.51 o 
   2  -4   3      137.67      139.21      8.37 o 
   3  -4   3    13615.38    13440.17    129.50 o 
   4  -4   3     1303.51     1368.87     26.63 o 
   5  -4   3    12550.71    12373.94    126.38 o 
   6  -4   3      717.32      702.43     23.84 o 
   7  -4   3      517.27      586.05     25.60 o 
   8  -4   3     1699.27     1785.32     47.23 o 
   9  -4   3     1448.97     1363.13    104.68 o 
  10  -4   3      161.72      160.38     30.59 o 
  11  -4   3       29.22       15.18     25.38 o 
  12  -4   3       48.90       93.52     35.44 o 
 -10  -3   3     1443.70     1353.52     56.77 o 
  -9  -3   3      626.05      624.34     34.09 o 
  -8  -3   3      298.04      333.19     25.93 o 
  -7  -3   3     1865.12     1896.81     47.60 o 
  -6  -3   3      427.64      402.66     20.08 o 
  -5  -3   3     6381.87     6254.36     80.69 o 
  -4  -3   3     2847.93     2758.61     36.80 o 
  -2  -3   3    25064.19    24701.85    191.89 o 
  -1  -3   3    17214.43    18085.00    135.24 o 
   0  -3   3      280.33      249.14     11.37 o 
   1  -3   3     4680.16     5169.19     66.99 o 
   2  -3   3     5581.96     5499.34     53.49 o 
   3  -3   3     1746.01     1774.06     27.58 o 
   4  -3   3     1568.60     1666.35     29.43 o 
   5  -3   3       62.72       37.40      9.44 o 
   6  -3   3     1826.00     1859.87     37.42 o 
   7  -3   3    14231.03    14225.76    150.96 o 
   8  -3   3       39.54       35.41     14.48 o 
   9  -3   3     2125.59     2061.10     78.02 o 
  10  -3   3      485.68      446.89     31.94 o 
  11  -3   3      118.21      135.75     32.83 o 
 -11  -2   3      686.79      899.82     50.83 o 
 -10  -2   3      346.13      330.56     34.37 o 
  -9  -2   3      881.44      788.45     35.76 o 
  -8  -2   3     5263.13     5299.54     83.51 o 
  -7  -2   3        4.23       -3.60     11.37 o 
  -6  -2   3     2318.94     2051.28     39.05 o 
  -5  -2   3      165.91      199.78     24.67 o 
  -4  -2   3       12.12       42.41      8.31 o 
  -3  -2   3    12398.28    13474.30    100.36 o 
  -2  -2   3     2282.27     2590.87     24.99 o 
  -1  -2   3    13591.79    13621.17    104.22 o 
   0  -2   3    15309.38    15841.24    166.22 o 
   1  -2   3     9575.02     9634.97    106.09 o 
   2  -2   3     8020.77     7772.55     86.90 o 
   3  -2   3    18354.52    19740.87    179.04 o 
   4  -2   3      344.23      314.17     13.61 o 
   5  -2   3     3341.28     3309.68     48.37 o 
   6  -2   3      671.32      658.71     23.63 o 
   7  -2   3     7231.96     7248.64     91.97 o 
   8  -2   3     2670.55     2668.23     53.28 o 
   9  -2   3        0.70       10.94     20.29 o 
  10  -2   3      469.65      462.32     34.10 o 
  11  -2   3     1015.59     1080.19     49.28 o 
 -11  -1   3      212.58      308.77     45.53 o 
 -10  -1   3      244.56      295.00     40.06 o 
  -9  -1   3      382.98      417.39     28.74 o 
  -8  -1   3     4525.67     4429.16     65.28 o 
  -7  -1   3     5700.19     5567.10     71.52 o 
  -6  -1   3      136.69      171.91     19.41 o 
  -5  -1   3      135.95      141.66     14.18 o 
  -4  -1   3    17827.04    18629.71    159.32 o 
  -3  -1   3     5269.00     5521.46     48.44 o 
  -2  -1   3     7986.72     7843.29     60.68 o 
  -1  -1   3     1542.25     1746.99     22.34 o 
   0  -1   3    14910.48    15276.04    207.77 o 
   1  -1   3    67913.73    62897.34    744.13 o 
   2  -1   3      411.09      411.28     13.93 o 
   3  -1   3    20941.23    22352.24    226.45 o 
   4  -1   3      854.98      828.02     29.90 o 
   5  -1   3      413.12      327.55     19.98 o 
   6  -1   3     1256.94     1206.64     31.50 o 
   7  -1   3      782.32      807.33     29.08 o 
   8  -1   3     1184.24     1216.52     37.42 o 
   9  -1   3     1468.45     1513.69     44.09 o 
  10  -1   3      327.89      366.31     32.77 o 
  11  -1   3      473.20      562.95     36.71 o 
 -12   0   3       35.37       28.00     32.29 o 
 -11   0   3      153.34      140.29     33.30 o 
 -10   0   3      159.56      198.87     35.43 o 
  -9   0   3     4183.67     4417.79     76.74 o 
  -8   0   3      141.26      105.59     17.92 o 
  -7   0   3     4709.20     4694.67     62.38 o 
  -6   0   3     8701.98     8665.20    105.81 o 
  -5   0   3     4973.85     4947.13     57.88 o 
  -4   0   3    11206.24    10935.91    100.33 o 
  -3   0   3     2952.20     3146.91     34.22 o 
  -2   0   3      116.68      117.51      6.70 o 
  -1   0   3     1824.88     2030.86     26.69 o 
   0   0   3    13498.45    13690.47    180.68 o 
   1   0   3    35423.00    35430.06    343.63 o 
   2   0   3    11232.57    11301.04    161.49 o 
   3   0   3      703.68      739.34     32.34 o 
   4   0   3       63.33      118.18     35.79 o 
   5   0   3    13290.05    13163.80    200.78 o 
   6   0   3     1182.65     1196.51     48.29 o 
   7   0   3     2206.27     2159.08     62.53 o 
   8   0   3       26.93       52.29     13.85 o 
   9   0   3      196.19      195.74     25.87 o 
  10   0   3     1510.88     1561.07     51.08 o 
  11   0   3      132.33      126.44     26.53 o 
 -12   1   3       24.69        2.66     31.92 o 
 -11   1   3       87.04      108.37     32.68 o 
 -10   1   3      604.98      623.21     45.35 o 
  -9   1   3     1159.68     1116.92     38.32 o 
  -8   1   3      743.06      704.73     29.20 o 
  -7   1   3       29.84       43.53     11.45 o 
  -6   1   3     3559.89     3574.90     66.24 o 
  -5   1   3    22850.50    21976.13    185.10 o 
  -4   1   3      627.63      612.75     22.46 o 
  -3   1   3     2526.45     2740.35     29.80 o 
  -2   1   3     3275.63     3241.46     43.28 o 
  -1   1   3     2063.47     2112.92     26.11 o 
   0   1   3    16716.70    16675.90    206.33 o 
   1   1   3     1137.28     1336.42     27.23 o 
   2   1   3     4167.71     4116.96     47.64 o 
   3   1   3    15956.90    16200.43    179.72 o 
   4   1   3    11101.28    11120.27    113.81 o 
   5   1   3    11413.74    11121.65    117.62 o 
   6   1   3     3619.41     3422.32     56.78 o 
   7   1   3      310.03      358.25     22.56 o 
   8   1   3       28.64       18.62     22.66 o 
   9   1   3      792.08      781.35     33.78 o 
  10   1   3      203.14      250.97     25.82 o 
 -12   2   3      447.21      427.13     47.27 o 
 -11   2   3      928.64     1017.28     58.96 o 
 -10   2   3      757.46      877.21     52.59 o 
  -9   2   3      826.45      833.16     38.95 o 
  -8   2   3        7.52        8.96     12.37 o 
  -7   2   3      863.52      984.14     36.54 o 
  -6   2   3     4486.63     4477.73     54.08 o 
  -5   2   3    10003.15    10222.55    128.73 o 
  -4   2   3    18969.08    19296.86    161.13 o 
  -3   2   3     6241.43     6567.43     61.04 o 
  -2   2   3     7508.66     7882.47     65.26 o 
  -1   2   3    18997.29    19367.07    150.85 o 
   0   2   3        7.23        0.35      6.83 o 
   1   2   3     2295.48     2397.15     40.90 o 
   2   2   3      588.60      556.47     15.64 o 
   3   2   3     2367.03     2255.51     56.45 o 
   4   2   3    14670.02    14081.11    171.82 o 
   5   2   3       25.04       23.60     11.54 o 
   6   2   3      265.81      255.38     23.64 o 
   7   2   3     2597.19     2636.55     56.31 o 
   8   2   3     1747.55     1731.74     46.32 o 
   9   2   3      538.44      551.47     31.76 o 
  10   2   3      111.25       64.60     21.99 o 
 -12   3   3      117.64      177.42    105.04 o 
 -11   3   3     3632.38     3573.94    105.82 o 
 -10   3   3      118.38      144.31     39.59 o 
  -9   3   3      426.13      400.89     29.70 o 
  -8   3   3     1102.91     1033.92     39.74 o 
  -7   3   3      859.24      785.53     32.89 o 
  -6   3   3     8051.87     8013.92    124.06 o 
  -5   3   3       20.88       13.30     13.43 o 
  -4   3   3     8678.69     8715.64     90.44 o 
  -3   3   3    14807.50    16013.89    133.18 o 
  -2   3   3     9902.97     9758.75    102.22 o 
  -1   3   3     7742.72     8565.42     73.58 o 
   0   3   3     9813.00    10391.75    139.60 o 
   1   3   3     5956.00     6320.14     84.20 o 
   2   3   3      265.59      294.63     13.86 o 
   3   3   3     5175.94     5260.26     56.91 o 
   4   3   3      815.21      788.71     38.23 o 
   5   3   3     4770.16     4793.89     93.81 o 
   6   3   3     1950.17     1942.38     49.98 o 
   7   3   3      404.65      396.83     23.33 o 
   8   3   3     3481.77     3330.70     65.72 o 
   9   3   3      248.72      252.54     27.11 o 
 -12   4   3      173.40      164.74     38.41 o 
 -11   4   3     1287.04     1323.42     65.17 o 
 -10   4   3     1094.71     1057.42     56.20 o 
  -9   4   3     2155.48     2074.63     58.48 o 
  -8   4   3       16.16       32.99     16.63 o 
  -7   4   3     6680.26     6350.19    100.19 o 
  -6   4   3       50.79       74.50     14.92 o 
  -5   4   3       22.80       42.72     14.92 o 
  -4   4   3     2406.98     2635.75     42.57 o 
  -2   4   3    37708.87    38419.88    361.80 o 
  -1   4   3     3694.74     3714.87     42.74 o 
   0   4   3     1695.24     1863.74     38.42 o 
   1   4   3    10335.15    10468.56    103.21 o 
   2   4   3     6989.37     6803.40    137.47 o 
   3   4   3     2222.80     2257.27     43.38 o 
   4   4   3     1393.58     1280.29     34.95 o 
   5   4   3      567.00      543.79     27.76 o 
   6   4   3     1928.41     2017.11     48.45 o 
   7   4   3     1033.24     1052.72     35.18 o 
   8   4   3      328.73      365.15     28.85 o 
   9   4   3      843.72      813.66     39.92 o 
 -12   5   3      257.14      275.23     42.38 o 
 -11   5   3       14.03      -18.08     24.33 o 
 -10   5   3       26.37       34.28     25.23 o 
  -9   5   3     4507.05     4476.90     93.85 o 
  -8   5   3     3046.38     2872.50     71.29 o 
  -7   5   3     1711.83     1513.02     45.55 o 
  -6   5   3     2083.12     1799.87     46.20 o 
  -5   5   3     4700.78     4628.58     65.04 o 
  -4   5   3     1414.90     1253.76     45.71 o 
  -3   5   3    13014.04    12588.39    110.72 o 
  -2   5   3     8082.17     8111.78     73.50 o 
  -1   5   3     7027.01     7157.88     77.07 o 
   0   5   3     6108.89     5761.64     59.88 o 
   1   5   3      166.94      181.73     15.99 o 
   2   5   3    14733.66    14644.07    150.50 o 
   3   5   3     1084.46     1110.01     33.82 o 
   4   5   3        3.34       -1.36     13.89 o 
   5   5   3      704.70      732.65     31.88 o 
   6   5   3      269.66      326.27     26.14 o 
   7   5   3      981.26      966.69     48.89 o 
   8   5   3      426.09      468.53     32.41 o 
 -12   6   3        0.23        0.93     30.69 o 
 -11   6   3      103.51      110.44     41.75 o 
 -10   6   3      540.29      517.01     42.25 o 
  -9   6   3      146.36      182.49     29.44 o 
  -8   6   3     5830.28     5499.05     97.81 o 
  -7   6   3      871.58      940.05     37.28 o 
  -6   6   3       53.77       66.36     14.53 o 
  -5   6   3     6721.99     6828.40     86.60 o 
  -4   6   3     2228.79     2018.08     47.17 o 
  -3   6   3      269.65      275.17     14.83 o 
  -2   6   3       57.62       33.38     10.43 o 
  -1   6   3      299.70      334.61     15.00 o 
   0   6   3     4331.17     4212.23     60.46 o 
   1   6   3     7749.55     7775.16     94.14 o 
   2   6   3     1405.37     1423.43     44.38 o 
   3   6   3     1971.92     1996.63     45.62 o 
   4   6   3     5129.69     5002.23     80.16 o 
   5   6   3        1.28       14.00     17.54 o 
   6   6   3     1905.48     1956.75     53.52 o 
   7   6   3        0.66       -4.27     19.50 o 
   8   6   3      199.87      154.59     34.47 o 
 -12   7   3       33.30       68.02     33.84 o 
 -11   7   3      185.11      139.55     33.94 o 
 -10   7   3       28.36       29.53     26.69 o 
  -9   7   3      959.93      940.33     51.16 o 
  -8   7   3      996.30      921.76     73.20 o 
  -7   7   3     1514.28     1425.10     40.09 o 
  -6   7   3     4085.45     3999.83     65.69 o 
  -5   7   3       57.17       39.03     13.43 o 
  -4   7   3     6611.53     6325.35     78.33 o 
  -3   7   3     4187.07     4148.70     64.39 o 
  -2   7   3      164.94      189.99     15.27 o 
  -1   7   3     5377.21     5355.47    140.05 o 
   0   7   3       73.16       69.09     15.64 o 
   1   7   3     4728.78     4615.57     70.40 o 
   2   7   3     1429.14     1392.16     39.59 o 
   3   7   3        0.93        4.10     16.04 o 
   4   7   3     3766.84     3594.07     68.82 o 
   5   7   3     2012.20     2021.45     53.48 o 
   6   7   3       56.63       39.83     22.26 o 
   7   7   3       35.22       19.29     24.39 o 
 -11   8   3      860.38      871.22     56.76 o 
 -10   8   3      758.83      807.70     68.42 o 
  -9   8   3      224.75      242.70     35.00 o 
  -8   8   3       72.64       28.42     20.07 o 
  -7   8   3      209.67      234.40     21.41 o 
  -6   8   3     3658.97     3711.16     64.58 o 
  -5   8   3     6196.28     5978.57     97.76 o 
  -4   8   3     1469.50     1597.06     45.65 o 
  -3   8   3     2029.46     1990.45     55.96 o 
  -2   8   3     3332.01     3278.89     77.69 o 
  -1   8   3        1.92        8.61     19.52 o 
   0   8   3     1470.06     1611.98     61.98 o 
   1   8   3        2.27       13.14     15.14 o 
   2   8   3      565.70      580.33     29.90 o 
   3   8   3     1326.84     1255.52     42.20 o 
   4   8   3        0.52       35.31     19.82 o 
   5   8   3     1100.34     1160.72     45.32 o 
   6   8   3      761.72      780.05     45.53 o 
 -11   9   3       65.02       77.64     28.20 o 
 -10   9   3      883.97      809.36     44.26 o 
  -9   9   3      193.54      206.32     45.16 o 
  -8   9   3       89.12       40.25     21.32 o 
  -7   9   3     1759.07     1792.80     66.34 o 
  -6   9   3        7.58       13.25     17.65 o 
  -5   9   3     3027.86     2972.42     77.99 o 
  -4   9   3      352.88      323.60     28.17 o 
  -3   9   3      322.99      304.81     28.44 o 
  -2   9   3     3218.60     3358.90     79.08 o 
  -1   9   3     4958.64     4922.68     86.02 o 
   0   9   3        0.41       -2.59     23.33 o 
   1   9   3      160.36      198.68     27.86 o 
   2   9   3      728.34      775.45     35.53 o 
   3   9   3      170.19      190.41     25.26 o 
   4   9   3     1155.98     1170.38     45.01 o 
   5   9   3        7.65       78.05     26.60 o 
 -10  10   3        0.16        5.71     31.74 o 
  -9  10   3      120.31       59.83     25.80 o 
  -8  10   3     1505.09     1454.86     66.01 o 
  -7  10   3        9.47       -2.83     29.54 o 
  -6  10   3      351.73      341.74     54.02 o 
  -5  10   3      113.78       91.91     23.38 o 
  -4  10   3       95.76       86.87     23.63 o 
  -3  10   3     4312.52     4298.67     94.22 o 
  -2  10   3        8.41      -16.77     21.44 o 
  -1  10   3     3019.91     3068.16    125.89 o 
   0  10   3     1365.63     1387.72    115.77 o 
   1  10   3      418.23      447.96     44.38 o 
   2  10   3     1114.35     1109.96     88.02 o 
   3  10   3      363.24      417.79     48.32 o 
  -9  11   3      211.30      262.00     42.97 o 
  -8  11   3     1154.30     1288.93     90.65 o 
  -7  11   3     1459.66     1482.84     96.72 o 
  -6  11   3       18.49       60.70     45.26 o 
  -5  11   3      367.19      352.69     33.62 o 
  -4  11   3      528.97      576.43     71.90 o 
  -3  11   3      923.54      873.50     46.46 o 
  -2  11   3      993.08      960.57     48.87 o 
  -1  11   3       11.61        0.55     24.09 o 
   0  11   3      372.81      342.01     54.97 o 
   1  11   3     1886.56     1940.12     82.44 o 
   2  11   3       57.98       91.74     37.45 o 
  -7  12   3      564.57      609.16     74.86 o 
  -6  12   3      361.68      368.45     62.25 o 
  -5  12   3      444.22      428.94     38.00 o 
  -4  12   3      321.51      319.28     79.21 o 
  -3  12   3      316.38      378.26     38.26 o 
  -2  12   3       21.94       21.59     34.77 o 
  -1  12   3      438.95      414.88     41.60 o 
   1 -13   4       30.75      142.78     50.18 o 
   3 -13   4      254.60      318.54     61.04 o 
   4 -13   4       30.03       46.81     47.28 o 
   5 -13   4      510.52      622.99     77.22 o 
   6 -13   4      214.09      238.21     42.31 o 
  -2 -12   4      387.18      274.30     78.51 o 
  -1 -12   4       49.08       46.11     33.12 o 
   0 -12   4      220.34      270.96     42.07 o 
   1 -12   4      472.31      484.66     60.16 o 
   2 -12   4      215.14      280.43     53.08 o 
   3 -12   4      815.20      780.54     73.38 o 
   4 -12   4      747.66      711.88     73.99 o 
   5 -12   4        6.27       35.54     44.92 o 
   6 -12   4     1156.12     1128.50     60.48 o 
   7 -12   4      201.08      237.94     59.82 o 
   8 -12   4        4.00      -21.51     51.26 o 
  -3 -11   4      262.85      251.09     35.54 o 
  -2 -11   4        9.58       12.21     24.42 o 
  -1 -11   4      535.43      504.84     39.00 o 
   0 -11   4     1438.36     1467.33     68.27 o 
   1 -11   4      362.82      483.14    107.64 o 
   2 -11   4      476.33      505.50     60.36 o 
   3 -11   4       35.82       65.08     36.62 o 
   4 -11   4     1021.89     1030.82     81.47 o 
   5 -11   4     2368.39     2230.79     76.12 o 
   6 -11   4      133.47      139.83     32.35 o 
   7 -11   4     1110.02     1179.94     91.39 o 
   8 -11   4      474.15      619.28     75.20 o 
   9 -11   4       10.67      -33.32     45.32 o 
  -5 -10   4      487.89      591.89     90.44 o 
  -4 -10   4      240.98      244.72     34.05 o 
  -3 -10   4      798.93      760.03     44.47 o 
  -2 -10   4     3449.16     3376.84     82.33 o 
  -1 -10   4       87.16       99.92     25.82 o 
   0 -10   4     4799.65     4853.51     95.93 o 
   1 -10   4      301.60      313.86     30.03 o 
   2 -10   4       30.41       18.44     24.87 o 
   3 -10   4      747.36      776.76     67.58 o 
   4 -10   4       94.73      103.12     40.06 o 
   5 -10   4     3066.18     3005.13     90.51 o 
   6 -10   4      697.75      636.25     43.73 o 
   7 -10   4        3.19      -35.54     35.54 o 
   8 -10   4      435.52      401.77     64.61 o 
   9 -10   4      945.36      993.46     91.66 o 
  10 -10   4        2.61        6.27     52.94 o 
  -6  -9   4      279.17      282.17     55.20 o 
  -5  -9   4      352.18      322.08     36.73 o 
  -4  -9   4      457.15      457.56     48.08 o 
  -3  -9   4       28.62        4.13     23.93 o 
  -2  -9   4     2753.76     2710.09     94.01 o 
  -1  -9   4     3377.32     3441.29     94.35 o 
   0  -9   4      349.12      378.81     30.00 o 
   1  -9   4      372.61      426.43     25.83 o 
   2  -9   4     4095.95     3848.67     69.40 o 
   3  -9   4       78.75       99.49     25.61 o 
   4  -9   4     1722.97     1712.89    170.97 o 
   5  -9   4       38.41       54.00     23.54 o 
   6  -9   4      149.44      181.29     45.79 o 
   7  -9   4     2147.45     2283.53     78.91 o 
   8  -9   4      388.81      613.00     70.75 o 
   9  -9   4     1765.54     1903.01    113.37 o 
  10  -9   4      464.71      344.51     64.21 o 
  -7  -8   4       44.63       11.59     19.62 o 
  -6  -8   4      814.35      771.08     46.04 o 
  -5  -8   4      237.58      249.08     24.84 o 
  -4  -8   4        4.07        7.41     15.55 o 
  -3  -8   4      687.34      665.78     38.57 o 
  -2  -8   4      140.23      148.42     24.21 o 
  -1  -8   4     2458.08     2301.26     60.69 o 
   0  -8   4     3761.20     3767.63     65.47 o 
   1  -8   4     1708.58     1643.34     41.48 o 
   2  -8   4     5259.70     5394.33     76.91 o 
   3  -8   4     5811.32     5801.34    105.78 o 
   4  -8   4      108.65      109.26     15.26 o 
   5  -8   4      237.38      277.82     23.97 o 
   6  -8   4     2032.60     2046.84     69.18 o 
   7  -8   4      974.18     1143.63    102.18 o 
   8  -8   4     2064.93     2136.34    160.45 o 
   9  -8   4      109.00      175.90     49.84 o 
  10  -8   4      216.66      247.99     61.51 o 
  11  -8   4      649.93      776.56     84.71 o 
  -8  -7   4      554.96      583.13     33.43 o 
  -7  -7   4     2111.53     2127.43     52.55 o 
  -6  -7   4        0.58      -14.91     14.91 o 
  -5  -7   4      257.29      248.16     22.94 o 
  -4  -7   4     5781.03     5385.16     94.59 o 
  -3  -7   4      209.44      225.28     19.96 o 
  -2  -7   4     2847.86     2847.61     56.97 o 
  -1  -7   4        9.75       19.91     13.58 o 
   0  -7   4     2908.07     2748.13     51.37 o 
   1  -7   4     9131.84     8900.60    105.95 o 
   2  -7   4      517.35      533.10     26.66 o 
   3  -7   4     6639.40     6587.99     72.85 o 
   4  -7   4     3352.00     3375.47     53.35 o 
   5  -7   4     1032.49     1076.00     30.73 o 
   6  -7   4     1290.30     1412.29     56.26 o 
   7  -7   4      340.92      372.04     61.21 o 
   8  -7   4      270.68      340.19     40.91 o 
   9  -7   4      248.99      330.01     53.82 o 
  10  -7   4      573.36      633.51     69.13 o 
  11  -7   4      408.85      411.61     69.74 o 
  -9  -6   4      688.38      712.38     36.87 o 
  -8  -6   4        1.62        9.10     19.26 o 
  -7  -6   4     1884.02     1884.75     46.53 o 
  -6  -6   4     2108.50     2077.66     45.82 o 
  -5  -6   4     1683.93     1650.51     39.95 o 
  -4  -6   4     5056.34     5022.60    112.93 o 
  -3  -6   4     4218.32     4339.25     82.23 o 
  -2  -6   4     1093.55     1067.00     37.26 o 
  -1  -6   4      180.47      200.80     17.87 o 
   0  -6   4     2839.52     2713.46     45.03 o 
   1  -6   4     1707.83     1688.06     47.70 o 
   2  -6   4    10090.83     9780.97     94.35 o 
   3  -6   4       90.90      139.31     11.58 o 
   4  -6   4     1920.24     1923.83     37.34 o 
   5  -6   4     7976.81     8084.58    111.32 o 
   6  -6   4     1925.58     1921.80     66.01 o 
   7  -6   4      848.16      805.72     45.21 o 
   8  -6   4      658.98      590.90     42.82 o 
   9  -6   4        0.35      -10.99     34.67 o 
  10  -6   4     1254.68     1579.89     95.84 o 
  11  -6   4       44.19       69.81     48.43 o 
  -9  -5   4       23.61       19.64     19.20 o 
  -8  -5   4      184.45      215.54     23.17 o 
  -7  -5   4        4.30       17.65     15.25 o 
  -6  -5   4      349.15      357.18     22.89 o 
  -5  -5   4     7182.78     7081.97     85.25 o 
  -4  -5   4      659.52      692.02     25.00 o 
  -3  -5   4     2172.70     2059.84     40.41 o 
  -2  -5   4     4982.05     4968.21     60.02 o 
  -1  -5   4     9061.78     8939.34     96.58 o 
   0  -5   4     7497.70     7189.37     72.13 o 
   1  -5   4     3804.40     3772.78     50.56 o 
   2  -5   4     4015.69     3926.97     46.43 o 
   3  -5   4     3016.33     3021.64     58.18 o 
   4  -5   4     5796.74     5759.40     60.41 o 
   5  -5   4     4083.06     4132.74     56.83 o 
   6  -5   4     9004.68     8593.52    118.97 o 
   7  -5   4      178.37      222.67     41.36 o 
   8  -5   4      106.47       93.97     20.01 o 
   9  -5   4      825.19      776.62     66.23 o 
  10  -5   4        9.95       22.66     41.68 o 
  11  -5   4      269.20      297.77     58.88 o 
 -10  -4   4      196.97      188.54     25.21 o 
  -9  -4   4      933.73      864.19     36.16 o 
  -8  -4   4      130.41      160.88     20.84 o 
  -7  -4   4       88.90       71.06     20.57 o 
  -6  -4   4     1735.50     1659.50     39.03 o 
  -5  -4   4     1318.44     1213.34     31.83 o 
  -4  -4   4     9923.57     9557.70     98.72 o 
  -3  -4   4     2176.67     1944.69     28.51 o 
  -2  -4   4     4625.77     4841.88     51.20 o 
  -1  -4   4    32196.97    31640.15    252.31 o 
   0  -4   4      877.64      901.93     25.48 o 
   1  -4   4      609.60      770.91     19.12 o 
   2  -4   4     1190.18     1244.66     22.09 o 
   3  -4   4      709.05      670.96     22.73 o 
   4  -4   4    14338.84    14191.37    138.81 o 
   5  -4   4      774.90      777.61     25.33 o 
   6  -4   4     3059.10     2970.74     49.11 o 
   7  -4   4     2091.08     2061.90     43.12 o 
   8  -4   4     3469.39     3512.73     61.78 o 
   9  -4   4      333.02      330.84     27.29 o 
  10  -4   4     1224.83     1123.29     81.20 o 
  11  -4   4        1.71      -26.64     42.15 o 
 -10  -3   4      435.42      441.31     39.02 o 
  -9  -3   4      750.77      721.69     36.73 o 
  -8  -3   4     1483.07     1441.33     45.76 o 
  -7  -3   4     2069.42     2110.34     50.30 o 
  -6  -3   4     1890.32     2028.61     46.56 o 
  -5  -3   4      484.26      466.89     19.58 o 
  -4  -3   4     3001.74     3408.91     45.84 o 
  -3  -3   4     6630.69     6851.13     55.53 o 
  -2  -3   4     7003.84     6921.54     57.67 o 
  -1  -3   4     5458.98     5200.03     54.17 o 
   0  -3   4    17451.13    19073.15    297.13 o 
   1  -3   4     7350.43     7473.86     91.32 o 
   2  -3   4      615.53      583.71     29.53 o 
   3  -3   4    11591.26    11609.78    134.98 o 
   4  -3   4      178.19      164.80     11.36 o 
   5  -3   4     2415.82     2334.43     39.87 o 
   6  -3   4     1492.49     1540.94     34.73 o 
   7  -3   4       89.21       73.12     14.51 o 
   8  -3   4     7450.54     7219.00    114.17 o 
   9  -3   4      672.18      653.12     34.51 o 
  10  -3   4      200.71      167.32     25.71 o 
  11  -3   4      181.50      168.60     65.99 o 
 -11  -2   4      658.20      653.83     46.61 o 
 -10  -2   4      896.73      925.13     50.06 o 
  -9  -2   4      205.13      256.11     30.23 o 
  -8  -2   4        3.52       10.11     16.98 o 
  -7  -2   4     7537.47     7480.73     89.02 o 
  -6  -2   4      455.82      452.00     20.33 o 
  -5  -2   4       15.38       31.95      9.79 o 
  -4  -2   4      368.53      389.47     14.53 o 
  -3  -2   4     3758.97     3687.61     35.19 o 
  -2  -2   4    21570.25    22555.13    166.77 o 
  -1  -2   4    11379.79    11948.60    103.09 o 
   0  -2   4     4898.72     5375.65     97.19 o 
   1  -2   4    16736.32    17285.13    219.06 o 
   2  -2   4    19352.40    19240.59    243.11 o 
   3  -2   4     1962.19     1903.18     40.53 o 
   4  -2   4     5954.96     6252.60     80.27 o 
   5  -2   4       81.21       91.10     11.58 o 
   6  -2   4     1083.41     1174.07     30.93 o 
   7  -2   4     2000.51     2026.12     43.35 o 
   8  -2   4      711.68      759.14     34.36 o 
   9  -2   4     1236.55     1164.66     44.62 o 
  10  -2   4      962.79     1150.68     62.66 o 
  11  -2   4       14.20       35.63     35.44 o 
 -11  -1   4       12.84       56.17     38.34 o 
 -10  -1   4       22.56       44.24     24.92 o 
  -9  -1   4     1616.34     1741.43     55.94 o 
  -8  -1   4     4923.21     4935.48     70.17 o 
  -7  -1   4     2793.36     2729.32     47.28 o 
  -6  -1   4     6216.57     5880.78     71.06 o 
  -5  -1   4     4887.13     5066.24     77.78 o 
  -4  -1   4      583.96      528.15     15.92 o 
  -3  -1   4    19598.88    21249.36    160.89 o 
  -2  -1   4     3553.05     3533.90     40.15 o 
  -1  -1   4     6034.19     6286.78     65.52 o 
   0  -1   4     2361.29     2273.51     41.45 o 
   1  -1   4       13.94       13.87      6.92 o 
   2  -1   4    25338.40    25750.58    255.99 o 
   3  -1   4     5462.35     5492.61     87.93 o 
   4  -1   4       14.97       45.51     10.74 o 
   5  -1   4     1841.27     1817.74     39.98 o 
   6  -1   4     3541.20     3331.92     55.51 o 
   7  -1   4      802.38      852.54     33.24 o 
   8  -1   4     1067.56     1017.44     64.84 o 
   9  -1   4       14.57      -11.01     32.51 o 
  10  -1   4     1188.13     1223.19     59.48 o 
  11  -1   4      779.89      906.83     58.79 o 
 -11   0   4        6.44       19.23     28.03 o 
 -10   0   4      613.35      505.62     43.30 o 
  -9   0   4       55.43       47.84     17.22 o 
  -8   0   4     6612.85     6514.07     92.63 o 
  -7   0   4      348.39      398.27     20.47 o 
  -6   0   4      306.42      313.20     24.60 o 
  -5   0   4    11891.48    11904.47    112.63 o 
  -4   0   4    13985.41    14454.75    164.69 o 
  -3   0   4     1924.65     1840.47     25.28 o 
  -2   0   4      210.97      219.16     10.57 o 
  -1   0   4      854.59      909.00     15.19 o 
   0   0   4      950.66      973.83     27.53 o 
   1   0   4    16441.65    16900.70    171.80 o 
   2   0   4     6983.65     6809.69     79.30 o 
   3   0   4    10541.46    10435.83    117.75 o 
   4   0   4    11923.47    11802.19    140.32 o 
   5   0   4      743.25      713.19     23.96 o 
   6   0   4     8025.90     7658.35    102.61 o 
   7   0   4      392.79      336.27     21.97 o 
   8   0   4      265.53      257.59     25.67 o 
   9   0   4      212.03      239.73     27.28 o 
  10   0   4       13.99       15.93     29.17 o 
 -12   1   4      552.91      580.11     53.08 o 
 -11   1   4      277.04      324.36     40.53 o 
 -10   1   4       56.00       92.03     43.60 o 
  -9   1   4      570.56      570.59     34.02 o 
  -8   1   4      133.71      158.61     19.71 o 
  -7   1   4     1294.85     1309.36     36.73 o 
  -6   1   4     5631.64     5803.35     73.20 o 
  -5   1   4       18.28       20.73      8.58 o 
  -4   1   4    18500.46    18834.60    144.65 o 
  -3   1   4     7139.75     7003.28     58.70 o 
  -2   1   4     3807.07     3771.16     45.27 o 
  -1   1   4    13049.82    13588.50    121.84 o 
   0   1   4     8811.08     9479.69    108.65 o 
   1   1   4    10162.03    10489.87    120.92 o 
   2   1   4     2104.74     2291.25     32.64 o 
   3   1   4       47.27       61.20     11.30 o 
   4   1   4     9675.07     9480.89    114.59 o 
   5   1   4     9640.63     9461.34    104.97 o 
   6   1   4      601.80      493.25     33.69 o 
   7   1   4      491.32      460.63     29.95 o 
   8   1   4      915.07      911.17     41.95 o 
   9   1   4      115.90       99.66     25.54 o 
  10   1   4      586.67      619.39     44.93 o 
 -12   2   4       19.64       24.71     71.90 o 
 -11   2   4      579.09      666.44    145.48 o 
 -10   2   4     3777.26     3708.32    100.93 o 
  -9   2   4       44.70       33.18     17.34 o 
  -8   2   4     1056.69      983.85     61.07 o 
  -7   2   4      687.23      689.98     26.66 o 
  -6   2   4     2261.66     2337.96     43.89 o 
  -5   2   4    12369.45    12440.55    103.28 o 
  -4   2   4     2643.19     2778.95     34.40 o 
  -3   2   4    19060.79    20719.83    171.13 o 
  -2   2   4    20583.05    21959.37    174.89 o 
  -1   2   4       14.46        6.83      5.60 o 
   0   2   4    12382.75    13233.48    147.46 o 
   1   2   4       74.71      161.72     21.89 o 
   2   2   4        3.56       11.20      9.65 o 
   3   2   4     4055.07     3839.66     50.52 o 
   4   2   4      442.53      417.30     28.17 o 
   5   2   4     4730.43     4833.46     81.01 o 
   6   2   4     3023.28     2943.33     79.32 o 
   7   2   4      564.31      698.09     32.12 o 
   8   2   4     1389.33     1375.25     42.40 o 
   9   2   4     1533.64     1498.68     47.25 o 
  10   2   4       33.84       48.16     28.60 o 
 -12   3   4     1258.83     1293.10     68.12 o 
 -11   3   4        4.01       -6.47     27.89 o 
 -10   3   4     4516.17     4346.45    275.88 o 
  -9   3   4      475.46      443.18     31.46 o 
  -8   3   4      516.35      487.33     30.22 o 
  -7   3   4     1216.17     1299.78     51.82 o 
  -6   3   4     2779.24     2723.96     57.21 o 
  -5   3   4     4757.36     4826.83     62.43 o 
  -4   3   4      476.99      575.83     15.24 o 
  -3   3   4       13.09       14.98      8.46 o 
  -2   3   4     8180.18     8362.57     96.61 o 
  -1   3   4    30148.68    30291.67    233.46 o 
   0   3   4      259.91      315.97     17.02 o 
   1   3   4     3637.88     3568.81     58.49 o 
   2   3   4     8206.18     7875.85    131.19 o 
   3   3   4       45.23       43.09     14.03 o 
   4   3   4     4613.24     4524.21     77.62 o 
   5   3   4        1.46       -0.97     18.47 o 
   6   3   4     2304.27     2315.02     60.78 o 
   7   3   4     3198.72     3218.91     63.52 o 
   8   3   4       18.74       29.26     19.59 o 
   9   3   4      628.94      618.96     36.71 o 
 -12   4   4      543.51      535.35     49.38 o 
 -11   4   4      519.68      532.38     47.08 o 
 -10   4   4      270.13      250.97     34.75 o 
  -9   4   4      203.00      166.68     23.70 o 
  -8   4   4     7625.92     7466.00    117.72 o 
  -7   4   4     1155.30     1109.96     40.22 o 
  -6   4   4     3580.99     3396.32     65.95 o 
  -5   4   4       27.92       14.41     12.30 o 
  -4   4   4      628.78      832.63     24.82 o 
  -3   4   4    10289.52    10218.27    170.61 o 
  -2   4   4     4313.28     4663.73     49.80 o 
  -1   4   4    19531.43    19339.66    156.11 o 
   0   4   4     9853.30     9500.33    118.56 o 
   1   4   4     1861.60     1830.87     42.74 o 
   2   4   4     3694.76     3649.40     91.72 o 
   3   4   4     7688.19     7524.57    217.24 o 
   4   4   4       62.25       81.45     18.06 o 
   5   4   4      351.26      368.23     24.31 o 
   6   4   4      187.31      181.44     22.32 o 
   7   4   4      460.35      499.57     30.40 o 
   8   4   4     1186.57     1293.64     46.59 o 
   9   4   4       91.30      104.90     25.60 o 
 -12   5   4      147.46      153.76     36.25 o 
 -11   5   4      108.69       92.33     32.18 o 
 -10   5   4      473.46      493.18     43.98 o 
  -9   5   4      865.51      816.19     47.82 o 
  -8   5   4     4527.60     4534.13     87.01 o 
  -7   5   4     6994.30     6761.73    126.05 o 
  -6   5   4      270.69      279.49     22.05 o 
  -5   5   4      357.58      323.10     19.15 o 
  -4   5   4     9899.38     9544.25    107.00 o 
  -3   5   4      772.05      734.86     33.26 o 
  -2   5   4     5784.01     5885.95     62.63 o 
  -1   5   4      944.96      973.69     51.01 o 
   0   5   4     1065.35     1088.72     38.62 o 
   1   5   4    12151.57    11861.21    141.56 o 
   2   5   4     1945.36     2002.28     81.63 o 
   3   5   4     3155.55     3003.22     54.86 o 
   4   5   4     1210.60     1247.96     38.13 o 
   5   5   4     1039.23     1114.13     38.38 o 
   6   5   4      551.99      550.30     31.13 o 
   7   5   4      834.26      833.96     38.84 o 
   8   5   4      350.17      370.65     52.38 o 
 -12   6   4      373.02      323.33     45.16 o 
 -11   6   4       43.75       47.62     29.31 o 
 -10   6   4       92.35      100.90     43.97 o 
  -9   6   4     1483.26     1556.33     84.04 o 
  -8   6   4       31.88       33.13     18.10 o 
  -7   6   4     3760.15     3524.98     73.15 o 
  -6   6   4     2954.94     3014.72     56.42 o 
  -5   6   4     1962.16     1785.89     40.24 o 
  -4   6   4     2797.69     2850.28     79.55 o 
  -3   6   4     2567.07     2501.99     38.82 o 
  -2   6   4      944.02      901.42     28.54 o 
  -1   6   4       86.53       94.93     11.87 o 
   0   6   4     4884.11     4681.95     76.97 o 
   1   6   4     3198.65     3106.97     54.47 o 
   2   6   4     7404.88     7432.38    115.08 o 
   3   6   4      342.13      347.98     24.59 o 
   4   6   4      224.85      218.08     22.70 o 
   5   6   4     3784.99     3657.01     70.23 o 
   6   6   4      277.13      275.74     27.14 o 
   7   6   4      460.07      496.76     35.06 o 
 -11   7   4       36.77      108.62     34.91 o 
 -10   7   4      674.94      648.52     56.05 o 
  -9   7   4        2.63       -5.87     23.24 o 
  -8   7   4     1177.47     1055.88     42.88 o 
  -7   7   4       21.08       22.82     15.03 o 
  -6   7   4      425.33      417.12     23.83 o 
  -5   7   4     8110.21     8094.29    118.48 o 
  -4   7   4     2923.16     2768.25     68.23 o 
  -3   7   4     2154.70     2179.32     54.11 o 
  -2   7   4     3039.74     3042.21     56.92 o 
  -1   7   4      829.67      841.04     32.52 o 
   0   7   4     2670.45     2668.53     70.90 o 
   1   7   4      236.07      283.90     25.31 o 
   2   7   4      808.12      838.82     37.38 o 
   3   7   4     1898.76     1817.18     53.58 o 
   4   7   4     1027.35     1043.29     39.97 o 
   5   7   4      639.40      688.28     36.06 o 
   6   7   4      946.35     1002.80     45.27 o 
 -11   8   4     1039.28     1090.19     61.95 o 
 -10   8   4      667.29      660.07     45.62 o 
  -9   8   4      906.50      800.56     40.67 o 
  -8   8   4        4.07       24.40     20.52 o 
  -7   8   4      163.30      153.93     22.89 o 
  -6   8   4     2097.00     2045.60     55.81 o 
  -5   8   4     2251.64     2172.12     64.54 o 
  -4   8   4     7545.10     7318.09    119.98 o 
  -3   8   4      225.26      212.04     41.17 o 
  -2   8   4       90.60       79.48     37.50 o 
  -1   8   4     3608.74     3662.92     69.44 o 
   0   8   4     1186.04     1147.67     57.06 o 
   1   8   4      472.43      424.80     54.87 o 
   2   8   4      372.24      342.53     26.00 o 
   3   8   4       22.93       15.42     18.06 o 
   4   8   4     1535.02     1520.15     48.51 o 
   5   8   4      401.79      529.76     53.61 o 
 -10   9   4       59.21       28.08     27.13 o 
  -9   9   4      143.05      126.51     26.53 o 
  -8   9   4      313.58      335.88     42.32 o 
  -7   9   4      952.99      956.76     52.00 o 
  -6   9   4     1440.62     1389.90     87.61 o 
  -5   9   4      106.06       89.43     38.78 o 
  -4   9   4      599.19      557.78     33.33 o 
  -3   9   4     1194.15     1122.81     65.49 o 
  -2   9   4     3518.51     3407.63     79.51 o 
  -1   9   4      665.34      675.68     39.76 o 
   0   9   4     3621.19     3815.59    138.70 o 
   1   9   4      460.00      411.25     43.53 o 
   2   9   4       15.63       12.55     23.40 o 
   3   9   4      993.98     1041.23     42.60 o 
   4   9   4        8.09        9.45     21.57 o 
 -10  10   4      507.97      517.81     41.03 o 
  -9  10   4      582.58      589.44     40.08 o 
  -8  10   4       29.02       33.25     45.73 o 
  -7  10   4     2104.00     1979.02    104.88 o 
  -6  10   4      289.25      225.13     51.93 o 
  -5  10   4       78.29       85.52     42.89 o 
  -4  10   4      907.33      810.00     41.25 o 
  -3  10   4       20.48        3.11     21.16 o 
  -2  10   4     4648.18     4630.67     99.50 o 
  -1  10   4      471.68      503.80     90.71 o 
   0  10   4      210.07      213.26     48.36 o 
   1  10   4      862.03      968.46     61.26 o 
   2  10   4     1242.42     1463.78     59.54 o 
   3  10   4      119.30      153.51     33.03 o 
  -8  11   4      885.16      857.49     83.36 o 
  -7  11   4      246.45      247.59     59.55 o 
  -6  11   4      664.41      792.68     74.73 o 
  -5  11   4      444.36      459.03     63.53 o 
  -4  11   4       12.47       29.29     23.26 o 
  -3  11   4      808.28      876.53     51.56 o 
  -2  11   4      103.02      109.10     28.51 o 
  -1  11   4      459.77      472.78     40.49 o 
   0  11   4      808.42      824.92     88.12 o 
   1  11   4        8.73       26.03     44.11 o 
  -6  12   4        0.78      -35.34     41.55 o 
  -5  12   4      427.87      534.77     70.14 o 
  -4  12   4     1178.03     1210.50     74.43 o 
  -3  12   4       15.88       28.01     25.81 o 
  -2  12   4      288.48      293.47     36.48 o 
   1 -13   5      746.41      899.64     84.44 o 
   2 -13   5       42.26      122.55     52.67 o 
   3 -13   5      803.80      956.30     87.54 o 
   4 -13   5      533.73      668.44     80.39 o 
   5 -13   5      236.27      303.23     65.08 o 
  -1 -12   5       92.65       72.59     34.54 o 
   0 -12   5      296.66      365.09     46.42 o 
   1 -12   5        0.54       55.84     31.72 o 
   2 -12   5      606.66      474.27     61.98 o 
   3 -12   5      103.88      162.20     49.64 o 
   4 -12   5      150.86      192.55     52.27 o 
   5 -12   5     1469.64     1641.13    107.17 o 
   6 -12   5      305.97      271.19     61.71 o 
   7 -12   5      334.13      321.98     65.42 o 
  -3 -11   5      849.62      880.95     51.86 o 
  -2 -11   5      789.38      805.45     48.17 o 
  -1 -11   5     1024.28     1114.09     53.71 o 
   0 -11   5      160.33      251.62     36.58 o 
   1 -11   5     2215.09     2164.41    106.83 o 
   2 -11   5       93.01       94.15     30.43 o 
   3 -11   5      632.02      561.61     62.79 o 
   4 -11   5      631.24      654.82     69.47 o 
   5 -11   5      352.50      413.77     59.82 o 
   6 -11   5     1863.01     1863.63    107.37 o 
   7 -11   5      118.14      157.96     54.23 o 
   8 -11   5      105.80      151.75     56.92 o 
   9 -11   5      401.51      445.67     73.92 o 
  -5 -10   5       39.28       77.10     36.03 o 
  -4 -10   5      797.31      911.13     51.71 o 
  -3 -10   5       69.82      103.32     28.46 o 
  -2 -10   5       87.02       96.48     35.38 o 
  -1 -10   5     5071.88     5099.02    115.17 o 
   0 -10   5      862.15      857.64     43.69 o 
   1 -10   5     1311.86     1277.33     52.53 o 
   2 -10   5      106.27       76.89     21.48 o 
   3 -10   5      546.52      564.19     61.07 o 
   4 -10   5      430.67      487.56     57.67 o 
   5 -10   5      691.81      785.39     70.68 o 
   6 -10   5      662.78      685.98     69.20 o 
   7 -10   5      666.18      660.62     75.00 o 
   8 -10   5      810.12     1061.31     91.93 o 
   9 -10   5       31.42       18.95     47.08 o 
  -6  -9   5      197.48      129.61     33.37 o 
  -5  -9   5      202.42      253.95     48.54 o 
  -4  -9   5       22.11       55.86     24.34 o 
  -3  -9   5      627.29      583.94     62.06 o 
  -2  -9   5     1500.52     1342.37     52.93 o 
  -1  -9   5     1249.00     1213.85     51.27 o 
   0  -9   5     3139.53     3057.59     70.66 o 
   1  -9   5     1072.00     1094.21     52.44 o 
   2  -9   5      297.08      267.59     24.40 o 
   3  -9   5     5778.20     5708.12    116.80 o 
   4  -9   5      644.56      573.08     58.68 o 
   5  -9   5     1131.56     1209.82     78.51 o 
   6  -9   5      130.39       98.40     42.69 o 
   7  -9   5       80.35      124.44     48.16 o 
   8  -9   5     2088.66     2423.21    121.33 o 
   9  -9   5      711.39      667.03     75.07 o 
  10  -9   5      256.71      340.53     64.48 o 
  -7  -8   5     1047.55     1194.93     50.15 o 
  -6  -8   5      734.08      710.31     46.25 o 
  -5  -8   5      149.11      133.32     28.84 o 
  -4  -8   5      420.26      390.83     39.98 o 
  -3  -8   5      962.24      923.05     57.42 o 
  -2  -8   5     1132.80     1084.87     45.84 o 
  -1  -8   5      896.24      785.25     33.29 o 
   0  -8   5      226.30      225.87     25.11 o 
   1  -8   5     5248.51     5181.04     78.57 o 
   2  -8   5     5206.82     5033.82    101.73 o 
   3  -8   5     1425.82     1588.05     39.93 o 
   4  -8   5     2625.50     2651.49     57.38 o 
   5  -8   5      188.15      263.98     47.21 o 
   6  -8   5        2.25       34.83     21.87 o 
   7  -8   5     1620.02     1769.73    177.01 o 
   8  -8   5      194.97      354.22     57.33 o 
   9  -8   5      682.74      806.84     79.99 o 
  10  -8   5      128.66      229.31     61.64 o 
  -8  -7   5      824.25      864.59     39.04 o 
  -7  -7   5      282.76      326.43     27.12 o 
  -6  -7   5     3327.62     3378.70     96.51 o 
  -5  -7   5     1137.41     1132.00     37.49 o 
  -4  -7   5      118.40      135.59     26.07 o 
  -3  -7   5     5106.98     4906.11     94.27 o 
  -2  -7   5      796.77      884.67     37.15 o 
  -1  -7   5     2583.67     2599.50     63.82 o 
   0  -7   5      349.74      390.07     35.60 o 
   1  -7   5       68.67       55.13     14.14 o 
   2  -7   5     7649.69     7548.37    108.64 o 
   3  -7   5     3376.55     3360.18     64.82 o 
   4  -7   5       17.31        3.65     12.28 o 
   5  -7   5     2601.88     2647.96     49.17 o 
   6  -7   5     2796.56     2797.49     60.92 o 
   7  -7   5       39.86       75.29     26.50 o 
   8  -7   5      485.33      363.73     55.44 o 
   9  -7   5      111.88      164.09     47.82 o 
  10  -7   5      252.32      318.68     59.01 o 
  11  -7   5      949.44      938.42     90.44 o 
  -9  -6   5      254.58      262.46     28.38 o 
  -8  -6   5     1248.46     1299.36     58.64 o 
  -7  -6   5      138.45      150.69     21.27 o 
  -6  -6   5      382.07      355.23     23.89 o 
  -5  -6   5     2230.01     2161.81     45.51 o 
  -4  -6   5     6167.06     6075.96     76.89 o 
  -3  -6   5      231.14      234.79     17.02 o 
  -2  -6   5     2715.13     2686.90     53.32 o 
  -1  -6   5      324.02      303.70     20.34 o 
   0  -6   5      870.62      950.24     34.35 o 
   1  -6   5     6752.63     6318.33     81.12 o 
   2  -6   5       73.56       75.16     12.03 o 
   3  -6   5     8734.97     8685.14     87.91 o 
   4  -6   5     4239.93     4324.29     96.64 o 
   5  -6   5       70.06       80.31     15.44 o 
   6  -6   5     5865.05     5742.79     92.78 o 
   7  -6   5     2082.36     1974.57     52.82 o 
   8  -6   5      121.54       90.36     28.73 o 
   9  -6   5      593.34      595.80     66.57 o 
  10  -6   5       11.38       55.51     43.16 o 
  11  -6   5      351.30      376.48     67.92 o 
  -9  -5   5      514.76      485.94     31.80 o 
  -8  -5   5        6.54      -11.72     15.72 o 
  -7  -5   5       62.48       33.41     16.05 o 
  -6  -5   5      781.43      700.37     42.39 o 
  -5  -5   5      492.46      438.75     29.91 o 
  -4  -5   5    10449.72    10348.31    108.54 o 
  -3  -5   5     4542.67     4554.03     56.03 o 
  -2  -5   5      388.04      385.60     17.34 o 
  -1  -5   5     6082.44     6073.82     66.77 o 
   0  -5   5    14004.36    13311.08    121.38 o 
   1  -5   5     2829.62     2926.26     44.09 o 
   2  -5   5     2965.18     3042.00     40.69 o 
   3  -5   5      114.73      114.16     11.53 o 
   4  -5   5      495.92      497.80     20.27 o 
   5  -5   5     9825.75     9718.76    128.74 o 
   6  -5   5      217.95      222.00     20.99 o 
   7  -5   5     2303.20     2065.73     97.74 o 
   8  -5   5      662.49      687.11     37.70 o 
   9  -5   5      373.77      322.79     54.83 o 
  10  -5   5      187.60      273.15     53.01 o 
  11  -5   5      232.06      191.27     57.93 o 
 -10  -4   5     1222.74     1235.33     49.43 o 
  -9  -4   5       36.17       36.39     19.03 o 
  -8  -4   5      601.26      558.15     46.91 o 
  -7  -4   5     1513.70     1447.80     39.13 o 
  -6  -4   5        4.59       -4.22     13.92 o 
  -5  -4   5     4251.06     4177.48     60.02 o 
  -4  -4   5     1209.38     1209.36     27.27 o 
  -3  -4   5     5719.65     6078.56     87.38 o 
  -2  -4   5    10511.40     9999.32     88.24 o 
  -1  -4   5      627.54      661.48     13.52 o 
   0  -4   5    15766.30    16259.67    183.83 o 
   1  -4   5     2240.48     2265.87     36.28 o 
   2  -4   5      839.79      748.87     18.55 o 
   3  -4   5     1295.34     1290.27     27.79 o 
   4  -4   5     3824.57     3661.11     62.12 o 
   5  -4   5     6498.35     6316.99     93.17 o 
   6  -4   5     2726.42     2508.45     69.28 o 
   7  -4   5      213.90      265.46     23.47 o 
   8  -4   5      666.95      679.85     41.33 o 
   9  -4   5     4771.78     4820.22    110.59 o 
  10  -4   5        0.70       58.22     36.66 o 
 -10  -3   5     1899.72     1870.55     67.13 o 
  -9  -3   5     1399.07     1413.27     47.80 o 
  -8  -3   5       43.03       40.98     18.18 o 
  -7  -3   5     1089.36      962.94     35.53 o 
  -6  -3   5     3366.15     3397.12     61.35 o 
  -5  -3   5      924.18      901.85     27.59 o 
  -4  -3   5      238.76      264.30     14.37 o 
  -3  -3   5      286.46      267.10     14.30 o 
  -2  -3   5     1948.16     1943.25     26.23 o 
  -1  -3   5    24874.80    25535.12    232.15 o 
   0  -3   5      343.12      306.00     16.04 o 
   1  -3   5     4582.92     5462.70     81.94 o 
   2  -3   5    20478.48    20936.68    553.79 o 
   3  -3   5     2832.79     2721.96     42.51 o 
   4  -3   5     4108.00     3908.80     52.30 o 
   5  -3   5      178.47      169.10     16.96 o 
   6  -3   5      636.44      610.21     28.49 o 
   7  -3   5     3537.62     3814.75     61.65 o 
   8  -3   5      326.42      335.08     22.57 o 
   9  -3   5     2912.76     3022.80     84.73 o 
  10  -3   5      277.96      226.28     49.44 o 
  11  -3   5       70.20      129.70     46.60 o 
 -11  -2   5      466.94      480.79     40.94 o 
 -10  -2   5      397.92      459.20     38.58 o 
  -9  -2   5      412.80      387.44     33.94 o 
  -8  -2   5     2643.67     2785.28     60.60 o 
  -7  -2   5     1992.87     1922.89     47.45 o 
  -6  -2   5     3429.93     3342.99     51.92 o 
  -5  -2   5     2636.35     2629.41     42.84 o 
  -4  -2   5      608.57      529.38     16.91 o 
  -3  -2   5     1908.55     2177.87     28.25 o 
  -2  -2   5     6371.66     6758.77     61.13 o 
  -1  -2   5    19366.35    20068.88    162.36 o 
   0  -2   5    11271.06    11614.94    131.60 o 
   1  -2   5      930.87      927.59     27.94 o 
   2  -2   5     9196.27     9496.38    134.36 o 
   3  -2   5    10890.48    10429.26    117.69 o 
   4  -2   5       53.78       75.19     11.39 o 
   5  -2   5      624.78      611.45     24.44 o 
   6  -2   5     1467.81     1400.95     34.50 o 
   7  -2   5      148.79      200.13     18.28 o 
   8  -2   5     1409.13     1489.30     45.98 o 
   9  -2   5       56.39       51.86     25.49 o 
  10  -2   5       51.30       11.37     24.44 o 
  11  -2   5     1029.73     1117.48     61.75 o 
 -11  -1   5       55.46       64.07     32.71 o 
 -10  -1   5       20.51        7.19     22.46 o 
  -9  -1   5      702.13      753.88     42.37 o 
  -8  -1   5     1693.88     1699.79     44.97 o 
  -7  -1   5    10536.47    10330.39    110.86 o 
  -6  -1   5       24.17        5.66     10.88 o 
  -5  -1   5     2570.81     2536.41     40.96 o 
  -4  -1   5    13511.03    14054.98    116.55 o 
  -3  -1   5     2824.58     3044.49     36.65 o 
  -2  -1   5     4850.54     4779.20     50.52 o 
  -1  -1   5       57.07       38.41      5.34 o 
   0  -1   5     1063.76     1072.91     22.05 o 
   1  -1   5     8417.12     8717.28     96.81 o 
   2  -1   5     8065.33     8244.98     94.45 o 
   3  -1   5     7561.97     7334.58    118.59 o 
   4  -1   5     4860.74     4743.13     94.26 o 
   5  -1   5     3858.65     3841.05     62.59 o 
   6  -1   5      495.70      504.41     22.71 o 
   7  -1   5     2308.95     2121.08     52.34 o 
   8  -1   5       13.17       36.98     21.39 o 
   9  -1   5     1083.19     1117.07     55.70 o 
  10  -1   5      208.04      300.94     38.48 o 
 -11   0   5      397.83      317.51     42.56 o 
 -10   0   5       56.28       30.62     26.04 o 
  -9   0   5      789.18      770.14     33.94 o 
  -8   0   5      146.33      154.89     19.64 o 
  -7   0   5     5291.28     5212.81     68.26 o 
  -6   0   5     2181.39     2184.76     39.47 o 
  -5   0   5     4710.54     4869.65     56.44 o 
  -4   0   5     7028.52     6883.46     79.53 o 
  -3   0   5    13301.87    13468.46    108.03 o 
  -2   0   5      128.52      140.93     16.08 o 
  -1   0   5       34.42       38.12      7.25 o 
   0   0   5     7028.35     6966.28     79.65 o 
   1   0   5       79.32       82.15      6.34 o 
   2   0   5    24138.11    25128.77    253.41 o 
   3   0   5       86.89       91.59     10.94 o 
   4   0   5     3139.98     3243.61     53.76 o 
   5   0   5    10659.32    10417.46    113.17 o 
   6   0   5     3326.16     3306.38     79.47 o 
   7   0   5     1623.11     1535.73     50.53 o 
   8   0   5      421.48      406.25     36.37 o 
   9   0   5        2.30        9.65     24.01 o 
  10   0   5      175.57      237.44     31.33 o 
 -12   1   5       13.12      -20.08     35.34 o 
 -11   1   5       67.20      101.51     33.02 o 
 -10   1   5     1182.54     1254.55     60.06 o 
  -9   1   5      575.43      509.58     32.93 o 
  -8   1   5      489.18      512.52     27.23 o 
  -7   1   5      179.36      239.95     24.58 o 
  -6   1   5      120.89      119.96     13.16 o 
  -5   1   5    14992.00    15481.25    159.71 o 
  -4   1   5     7816.64     7553.36     63.97 o 
  -3   1   5     6576.01     6870.31     62.72 o 
  -2   1   5     7399.70     7485.36     76.62 o 
  -1   1   5    16940.39    17962.03    158.36 o 
   0   1   5     5221.48     5408.44     64.32 o 
   1   1   5     5336.63     5973.74     80.28 o 
   2   1   5     3298.57     3054.40     44.19 o 
   3   1   5     2099.36     2156.90     35.45 o 
   4   1   5     1474.97     1466.45     39.55 o 
   5   1   5      852.33      898.56     33.71 o 
   6   1   5     5820.20     5530.77    139.78 o 
   7   1   5      329.71      270.16     26.51 o 
   8   1   5       31.02       69.28     34.60 o 
   9   1   5      820.33      923.94     46.39 o 
  10   1   5      203.28      205.43     27.04 o 
 -12   2   5      186.46      201.53     39.03 o 
 -11   2   5     1387.19     1259.53     90.04 o 
 -10   2   5      375.46      351.91     59.45 o 
  -9   2   5     4250.13     4058.19     84.47 o 
  -8   2   5       80.87      108.88     19.61 o 
  -7   2   5       48.49       45.55     16.26 o 
  -6   2   5     2283.77     2313.31     44.53 o 
  -5   2   5      561.08      594.34     15.88 o 
  -4   2   5    14866.80    15261.77    128.01 o 
  -3   2   5      594.02      741.22     20.45 o 
  -2   2   5     2749.97     3035.89     36.82 o 
  -1   2   5    24133.96    25452.22    286.28 o 
   0   2   5     6260.86     7063.06     91.27 o 
   1   2   5      571.84      511.75     22.22 o 
   2   2   5     2170.80     2267.81     46.79 o 
   3   2   5     2376.29     2357.09     49.99 o 
   4   2   5     4996.72     4885.93     80.51 o 
   5   2   5     2878.13     2860.11     61.74 o 
   6   2   5      672.35      621.73     40.65 o 
   7   2   5     2239.74     2399.86    144.37 o 
   8   2   5     2000.22     2160.96     65.07 o 
   9   2   5      143.55      162.53     24.92 o 
 -12   3   5        0.78       -5.65     46.17 o 
 -11   3   5     2750.14     2793.85     92.34 o 
 -10   3   5      515.97      443.01     41.31 o 
  -9   3   5     1274.44     1190.95     49.90 o 
  -8   3   5      675.48      724.27     35.57 o 
  -7   3   5     6236.33     6369.60    102.55 o 
  -6   3   5      266.11      277.75     22.09 o 
  -5   3   5     4311.88     4238.20     62.30 o 
  -4   3   5      970.51      813.58     16.94 o 
  -3   3   5     2243.53     2363.38     39.20 o 
  -2   3   5     7597.34     7404.22     79.09 o 
  -1   3   5      951.35      957.90     21.10 o 
   0   3   5    19212.81    18637.47    207.18 o 
   1   3   5     5610.00     5581.74     82.29 o 
   2   3   5        3.50        0.66     14.83 o 
   3   3   5     6948.23     6944.25    102.43 o 
   4   3   5       73.03       75.70     17.64 o 
   5   3   5     1412.16     1462.21     74.25 o 
   6   3   5      360.43      469.19     37.72 o 
   7   3   5      103.12       36.08     29.60 o 
   8   3   5     1704.66     1817.60     52.09 o 
   9   3   5      419.61      420.82     32.93 o 
 -12   4   5      171.63      170.98     38.44 o 
 -11   4   5      271.15      266.35     39.56 o 
 -10   4   5      933.56      920.29     54.69 o 
  -9   4   5      508.37      490.72     40.49 o 
  -8   4   5      136.50      152.72     22.53 o 
  -7   4   5    10139.56     9892.17    262.76 o 
  -6   4   5     1975.13     1858.34     61.67 o 
  -5   4   5      291.34      257.68     18.10 o 
  -4   4   5      297.83      334.62     22.02 o 
  -3   4   5     2347.64     2575.97     42.66 o 
  -2   4   5    10178.01    10271.57    122.45 o 
  -1   4   5     7409.67     7532.87    103.27 o 
   0   4   5     4061.89     3977.28     65.88 o 
   1   4   5     5526.13     5256.94     82.32 o 
   2   4   5     8550.75     8080.00    113.81 o 
   3   4   5       12.92       -3.45     13.68 o 
   4   4   5     2396.09     2474.86    207.32 o 
   5   4   5      379.91      449.15     37.18 o 
   6   4   5       17.07       19.63     17.32 o 
   7   4   5      714.55      736.32     35.72 o 
   8   4   5        3.24      -19.64     19.64 o 
 -12   5   5       24.73      -13.34     29.89 o 
 -11   5   5      317.65      309.73     40.30 o 
 -10   5   5        1.51       -5.51     25.81 o 
  -9   5   5     1200.01     1237.54     59.05 o 
  -8   5   5     3261.58     3218.78     72.84 o 
  -7   5   5     1385.93     1426.60     47.07 o 
  -6   5   5     3994.43     3974.85     64.97 o 
  -5   5   5     3358.03     3343.23     56.46 o 
  -4   5   5     1110.30     1062.83     33.52 o 
  -3   5   5     6761.85     7010.53    113.78 o 
  -2   5   5       27.49       56.87     11.82 o 
  -1   5   5     1064.36     1042.18     26.91 o 
   0   5   5      458.75      434.77     35.95 o 
   1   5   5      779.13      729.54     71.15 o 
   2   5   5     6931.30     6855.56    171.78 o 
   3   5   5     5443.57     5536.47     90.56 o 
   4   5   5       38.94       33.87     16.29 o 
   5   5   5      816.91      790.45     40.15 o 
   6   5   5     1454.50     1523.65     48.08 o 
   7   5   5      138.98      142.11     24.89 o 
 -11   6   5       38.73       44.79     42.36 o 
 -10   6   5       45.66       -4.30     26.00 o 
  -9   6   5       66.38      122.76     35.68 o 
  -8   6   5     1644.66     1681.91     63.02 o 
  -7   6   5     1305.19     1225.92     49.90 o 
  -6   6   5      292.18      307.32     22.64 o 
  -5   6   5     3727.26     3678.60     61.04 o 
  -4   6   5    10144.00     9880.61    296.59 o 
  -3   6   5       46.30       55.91     31.02 o 
  -2   6   5     2310.90     2294.35     65.45 o 
  -1   6   5     2241.59     2138.81    116.68 o 
   0   6   5      349.33      332.45     26.86 o 
   1   6   5     6037.61     5882.42    168.75 o 
   2   6   5      495.51      464.96     29.54 o 
   3   6   5     3197.61     3040.86     71.07 o 
   4   6   5     1590.99     1477.94     44.81 o 
   5   6   5      167.88      176.34     24.87 o 
   6   6   5     1154.72     1154.55     51.92 o 
   7   6   5      282.36      329.15     35.65 o 
 -11   7   5      418.17      447.54     47.13 o 
 -10   7   5      613.17      605.06    126.66 o 
  -9   7   5     1411.42     1437.62     81.56 o 
  -8   7   5       53.61       19.21     20.59 o 
  -7   7   5     1168.74     1170.77     38.92 o 
  -6   7   5     1295.11     1315.98     39.44 o 
  -5   7   5      131.04      159.58     25.55 o 
  -4   7   5     6309.89     6286.71    172.52 o 
  -3   7   5     4350.90     4333.98    126.80 o 
  -2   7   5        3.69       41.22     14.94 o 
  -1   7   5     1067.42     1076.28     49.42 o 
   0   7   5     1543.95     1536.08     69.60 o 
   1   7   5      456.65      451.02     29.54 o 
   2   7   5      310.41      311.75     30.56 o 
   3   7   5       35.36       65.43     22.11 o 
   4   7   5      915.75      886.23     38.71 o 
   5   7   5     1870.75     1900.21     56.05 o 
   6   7   5       10.99       14.60     25.02 o 
 -11   8   5      376.65      385.47     39.34 o 
 -10   8   5     2152.92     2128.30    110.26 o 
  -9   8   5      155.81      162.56     41.35 o 
  -8   8   5      303.17      290.70     29.71 o 
  -7   8   5      183.47      165.20     23.98 o 
  -6   8   5       39.57       42.42     37.09 o 
  -5   8   5     4082.91     3946.58    136.71 o 
  -4   8   5      198.70      147.37     40.94 o 
  -3   8   5     2808.07     2797.84     64.42 o 
  -2   8   5     2786.46     2618.86    115.87 o 
  -1   8   5     1394.33     1496.05     44.62 o 
   0   8   5     1781.77     1752.63     70.28 o 
   1   8   5     1724.00     1798.50     70.69 o 
   2   8   5        0.14      -12.47     19.09 o 
   3   8   5      675.59      677.65     40.51 o 
   4   8   5      259.68      305.46     29.59 o 
   5   8   5      583.49      674.23     43.64 o 
 -10   9   5      957.82      931.19     50.00 o 
  -9   9   5      327.20      302.07     35.39 o 
  -8   9   5      452.78      455.51     44.14 o 
  -7   9   5      169.28      210.36     49.57 o 
  -6   9   5     2140.67     2101.30    107.84 o 
  -5   9   5      378.68      259.19     52.13 o 
  -4   9   5      356.79      184.39     44.78 o 
  -3   9   5      282.90      247.00     30.08 o 
  -2   9   5      992.52      970.88     44.09 o 
  -1   9   5     6263.14     6235.43    251.87 o 
   0   9   5       12.40       11.15     28.70 o 
   1   9   5     1014.08     1167.26     64.41 o 
   2   9   5      750.91      663.53     53.29 o 
   3   9   5       56.59       70.86     30.14 o 
  -9  10   5      263.31      340.59     64.14 o 
  -8  10   5     1884.06     2164.56    120.79 o 
  -7  10   5      439.56      425.57     64.48 o 
  -6  10   5     1193.94     1140.49     85.11 o 
  -5  10   5      359.54      363.73     56.25 o 
  -4  10   5       20.76        6.26     22.46 o 
  -3  10   5     1040.08      902.01     67.28 o 
  -2  10   5      331.18      332.16     31.89 o 
  -1  10   5     1535.70     1591.41     58.95 o 
   0  10   5      651.07      636.35     41.26 o 
   1  10   5      376.14      421.89     48.05 o 
   2  10   5      122.36       98.09     38.89 o 
  -8  11   5      365.32      502.12     74.86 o 
  -7  11   5     1110.99     1073.72     90.92 o 
  -6  11   5       74.07      125.24     53.75 o 
  -5  11   5       24.44       45.39     48.29 o 
  -4  11   5      761.63      703.23     41.03 o 
  -3  11   5      130.00      128.47     27.96 o 
  -2  11   5      485.03      413.19     37.39 o 
  -1  11   5       86.78       84.32     28.04 o 
   0  11   5       53.22       40.16     28.53 o 
  -4  12   5      115.51      102.92     28.22 o 
   2 -13   6      610.68      709.52     79.65 o 
   3 -13   6      285.20      145.68     55.03 o 
   4 -13   6       20.64      101.44     50.65 o 
  -1 -12   6      295.29      279.51     37.85 o 
   0 -12   6       55.18       65.07     35.75 o 
   1 -12   6      493.26      485.15     66.06 o 
   2 -12   6      185.14      113.51     46.47 o 
   3 -12   6      361.35      463.82     64.34 o 
   4 -12   6      644.15      666.42     75.34 o 
   5 -12   6       71.49      100.02     49.98 o 
   6 -12   6     1155.19     1286.10     99.28 o 
   7 -12   6      521.59      523.91     75.07 o 
  -3 -11   6      698.86      691.18     52.49 o 
  -2 -11   6       28.29       42.04     28.56 o 
  -1 -11   6      574.84      527.67     41.42 o 
   0 -11   6     2578.94     2512.22     91.17 o 
   1 -11   6       23.17        6.30     20.00 o 
   2 -11   6     1360.88     1381.78     66.18 o 
   3 -11   6        6.41      -13.02     32.31 o 
   4 -11   6      134.65      108.59     46.27 o 
   5 -11   6      963.25      904.63     79.31 o 
   6 -11   6        1.73      -17.81     40.20 o 
   7 -11   6      596.85      538.07     71.90 o 
   8 -11   6      360.09      328.32     70.82 o 
  -5 -10   6      582.11      602.42     57.98 o 
  -4 -10   6       26.94        7.50     25.42 o 
  -3 -10   6      494.33      464.63     39.26 o 
  -2 -10   6      726.83      686.05     64.08 o 
  -1 -10   6      365.83      364.46     38.92 o 
   0 -10   6     3204.20     3228.89     68.25 o 
   1 -10   6     1284.69     1215.82     47.58 o 
   2 -10   6       34.92       38.02     18.53 o 
   3 -10   6       25.32       24.96     24.82 o 
   4 -10   6     1568.96     1550.48     91.59 o 
   5 -10   6      120.06      167.60     46.54 o 
   6 -10   6     1017.09      949.62     79.38 o 
   7 -10   6       17.20       11.33     44.92 o 
   8 -10   6      202.65      217.64     62.59 o 
   9 -10   6     1128.91     1336.62    103.53 o 
  -6  -9   6      777.21      744.20     68.42 o 
  -5  -9   6        4.35      -15.05     24.67 o 
  -4  -9   6      132.89      113.24     29.30 o 
  -3  -9   6      212.86      229.31     31.73 o 
  -2  -9   6      152.29      181.17     29.18 o 
  -1  -9   6     2962.05     2867.33     86.82 o 
   0  -9   6       16.82       20.24     16.68 o 
   1  -9   6     1061.99     1070.00     37.99 o 
   2  -9   6     4230.93     4176.22     74.64 o 
   3  -9   6     1699.45     1608.72     43.33 o 
   4  -9   6     3213.39     3330.90     75.66 o 
   5  -9   6      618.76      490.66     57.06 o 
   6  -9   6      103.42       89.09     44.04 o 
   7  -9   6      324.25      431.17     62.59 o 
   8  -9   6      433.93      447.56     65.69 o 
   9  -9   6      785.04     1007.49     92.40 o 
  10  -9   6      516.65      444.66     74.73 o 
  -7  -8   6      327.04      350.73     39.73 o 
  -6  -8   6      870.31      850.03     50.67 o 
  -5  -8   6     2092.85     2103.79     68.79 o 
  -4  -8   6      175.46      125.55     27.73 o 
  -3  -8   6      200.53      177.18     28.02 o 
  -2  -8   6     2078.92     2058.55     55.64 o 
  -1  -8   6      672.90      646.98     35.08 o 
   0  -8   6     2661.44     2555.34     54.99 o 
   1  -8   6      474.63      456.91     26.47 o 
   2  -8   6     2829.54     2810.93     63.43 o 
   3  -8   6     4956.38     4871.88     85.40 o 
   4  -8   6       15.33       37.76     16.99 o 
   5  -8   6      200.90      176.90     26.43 o 
   6  -8   6      893.47      920.69     72.10 o 
   7  -8   6      179.07      236.49     35.16 o 
   8  -8   6      925.19     1098.47     84.71 o 
   9  -8   6       14.47       -3.24     45.19 o 
  10  -8   6       56.66       54.70     48.83 o 
  -8  -7   6       15.99       -7.35     24.88 o 
  -7  -7   6     2048.53     2219.25     64.03 o 
  -6  -7   6        6.85       29.57     21.84 o 
  -5  -7   6     1696.74     1582.84     59.90 o 
  -4  -7   6     3016.02     2922.41     74.44 o 
  -3  -7   6     1800.32     1803.07     49.02 o 
  -2  -7   6     2244.17     2171.91     51.21 o 
  -1  -7   6      691.41      727.49     37.04 o 
   0  -7   6      303.10      261.85     21.35 o 
   1  -7   6      524.52      487.19     34.20 o 
   2  -7   6     1707.75     1664.45     46.26 o 
   3  -7   6     1968.79     1977.08     53.19 o 
   4  -7   6     4670.63     4330.86     76.01 o 
   5  -7   6     2573.72     2665.09    105.27 o 
   6  -7   6      307.87      319.79     25.60 o 
   7  -7   6     2471.50     2430.58     83.23 o 
   8  -7   6       46.91       29.74     40.33 o 
   9  -7   6      221.07      180.62     52.07 o 
  10  -7   6      356.36      355.16     65.69 o 
  -8  -6   6      317.28      358.48     27.93 o 
  -7  -6   6      888.31      884.52     35.30 o 
  -6  -6   6      391.49      382.27     24.64 o 
  -5  -6   6     1105.75     1079.71     33.97 o 
  -4  -6   6      269.63      304.91     25.21 o 
  -3  -6   6    10478.27    10370.31    128.84 o 
  -2  -6   6      358.23      326.74     22.85 o 
  -1  -6   6       18.39       56.84     15.10 o 
   0  -6   6     3189.44     3074.27     54.64 o 
   1  -6   6     2585.49     2466.69     53.98 o 
   2  -6   6     8061.11     7782.54    143.96 o 
   3  -6   6      880.81      925.85     35.38 o 
   4  -6   6     2989.19     2808.79     57.13 o 
   5  -6   6     4668.15     4766.06     85.63 o 
   6  -6   6     2306.76     2327.82     55.53 o 
   7  -6   6     1224.64     1224.61     44.19 o 
   8  -6   6     1283.04     1135.77     53.52 o 
   9  -6   6       83.98      130.10     45.05 o 
  10  -6   6      139.85      118.16     50.45 o 
  -9  -5   6      343.48      353.66     29.18 o 
  -8  -5   6      165.84      147.17     21.81 o 
  -7  -5   6      122.54      112.26     18.62 o 
  -6  -5   6      232.49      257.15     21.57 o 
  -5  -5   6     2839.31     2805.56     50.22 o 
  -4  -5   6     3069.26     3070.78     51.00 o 
  -3  -5   6     6294.57     6044.01     70.63 o 
  -2  -5   6     5574.35     5804.13     81.99 o 
  -1  -5   6     7695.66     7769.06    158.01 o 
   0  -5   6      795.92      864.67     22.14 o 
   1  -5   6    11387.64    11300.97    120.51 o 
   2  -5   6      735.94      776.74     24.21 o 
   3  -5   6      496.15      549.75     23.87 o 
   4  -5   6     1180.45     1341.94     37.91 o 
   5  -5   6        2.29        2.64     12.72 o 
   6  -5   6     5549.99     5292.11     89.23 o 
   7  -5   6      479.43      416.01     36.71 o 
   8  -5   6       65.47       42.14     24.14 o 
   9  -5   6      622.07      611.25     80.29 o 
  10  -5   6      744.43      694.81     69.67 o 
 -10  -4   6      103.86       90.88     27.72 o 
  -9  -4   6     2118.80     2186.07     53.26 o 
  -8  -4   6      509.66      575.14     29.85 o 
  -7  -4   6       25.17       16.87     15.61 o 
  -6  -4   6     2210.28     2058.18     45.14 o 
  -5  -4   6       38.41       55.16     14.00 o 
  -4  -4   6     2635.50     2554.58     40.21 o 
  -3  -4   6       47.09       33.08      9.72 o 
  -2  -4   6      625.01      569.72     17.50 o 
  -1  -4   6    13410.80    13386.05    231.36 o 
   0  -4   6     6810.44     6559.91     92.18 o 
   1  -4   6     1490.71     1723.81     50.98 o 
   2  -4   6     1373.57     1499.20     44.06 o 
   3  -4   6     6664.56     6606.25     92.19 o 
   4  -4   6      762.46      805.62     29.13 o 
   5  -4   6     3923.11     3666.57     67.55 o 
   6  -4   6      743.00      705.97     32.02 o 
   7  -4   6     1482.25     1392.39     58.47 o 
   8  -4   6     2385.80     2675.79    131.62 o 
   9  -4   6       10.73        6.28     24.71 o 
  10  -4   6     1898.66     1979.09    104.61 o 
 -10  -3   6      473.10      373.38     38.25 o 
  -9  -3   6     1159.87     1144.29     50.22 o 
  -8  -3   6     1613.39     1466.91     45.33 o 
  -7  -3   6     1888.69     1816.11     42.35 o 
  -6  -3   6      113.29      111.62     16.33 o 
  -5  -3   6     2682.20     2712.15     51.28 o 
  -4  -3   6      205.20      233.78     18.35 o 
  -3  -3   6      628.64      629.32     18.77 o 
  -2  -3   6     7552.00     7547.68     64.71 o 
  -1  -3   6      440.06      368.03     20.67 o 
   0  -3   6    17030.23    17115.76    190.81 o 
   1  -3   6     7219.55     7740.96    118.66 o 
   2  -3   6       31.92       45.32     12.92 o 
   3  -3   6    12867.12    12684.56    140.54 o 
   4  -3   6     3113.52     3050.55     69.33 o 
   5  -3   6     1209.41     1135.31     47.53 o 
   6  -3   6      291.05      304.56     32.60 o 
   7  -3   6       50.47       60.98     18.33 o 
   8  -3   6     2302.35     2734.86     78.97 o 
   9  -3   6      741.49      792.88     70.28 o 
  10  -3   6      140.32      150.47     49.23 o 
 -11  -2   6       20.89       50.32     55.57 o 
 -10  -2   6      789.91      732.77     44.63 o 
  -9  -2   6       19.08       24.66     22.08 o 
  -8  -2   6       68.09       82.66     21.08 o 
  -7  -2   6     5084.72     5005.52    118.53 o 
  -6  -2   6     7557.21     7484.29     97.77 o 
  -5  -2   6     1198.32     1135.39     38.67 o 
  -4  -2   6     2264.48     2318.59     32.46 o 
  -3  -2   6     1973.72     1914.13     30.09 o 
  -2  -2   6     1836.94     1586.46     27.08 o 
  -1  -2   6     5011.39     4675.32     50.00 o 
   0  -2   6     3610.90     3322.85     53.20 o 
   1  -2   6     7279.65     7485.77    112.72 o 
   2  -2   6     8199.13     8211.96     81.00 o 
   3  -2   6       11.86        5.31      8.21 o 
   4  -2   6     6133.25     6059.57     87.80 o 
   5  -2   6     1618.22     1422.24     36.45 o 
   6  -2   6       64.30       95.43     15.88 o 
   7  -2   6     1248.75     1202.29     61.53 o 
   8  -2   6       81.70       37.23     22.18 o 
   9  -2   6      482.34      445.84    121.40 o 
  10  -2   6      573.90      496.73     65.62 o 
 -11  -1   6      234.77      196.42     39.16 o 
 -10  -1   6        1.85       44.82     27.37 o 
  -9  -1   6       47.50       78.21     23.74 o 
  -8  -1   6     3099.81     3170.87     72.67 o 
  -7  -1   6      933.20     1016.61     37.44 o 
  -6  -1   6    11097.77    11105.62    127.44 o 
  -5  -1   6      717.54      695.48     20.56 o 
  -4  -1   6     1727.49     1701.59     29.01 o 
  -3  -1   6     9041.71     8937.37     79.28 o 
  -2  -1   6     8874.85     9470.70     87.48 o 
  -1  -1   6     1500.96     1471.72     21.19 o 
   0  -1   6      573.41      714.40     20.20 o 
   1  -1   6      920.22      901.45     22.62 o 
   2  -1   6     6445.14     6401.53    120.27 o 
   3  -1   6    12939.08    13021.20    171.18 o 
   4  -1   6      151.35      162.32     15.10 o 
   5  -1   6     3078.31     2964.88     54.92 o 
   6  -1   6     3862.34     3879.92     85.74 o 
   7  -1   6       45.89       11.13     16.49 o 
   8  -1   6     1309.37     1205.70     54.06 o 
   9  -1   6       44.79       28.63     24.68 o 
  10  -1   6      313.87      365.93     86.16 o 
 -11   0   6       10.50       19.46     29.25 o 
 -10   0   6      199.64      230.12     83.70 o 
  -9   0   6      836.03     1015.11     54.51 o 
  -8   0   6      863.91      869.80     33.88 o 
  -7   0   6      421.48      452.68     21.55 o 
  -6   0   6      377.29      431.58     19.98 o 
  -5   0   6     1677.30     1752.80     32.04 o 
  -4   0   6    24503.28    24401.06    186.89 o 
  -3   0   6        6.54       -1.58      7.88 o 
  -2   0   6    15276.71    16612.67    137.05 o 
  -1   0   6     2565.87     2519.03     34.62 o 
   0   0   6     2056.56     1892.43     32.68 o 
   1   0   6    11647.95    12178.15    203.18 o 
   2   0   6       60.61       78.08     10.61 o 
   3   0   6    11414.74    11067.42    183.78 o 
   4   0   6     3153.59     3292.56     71.79 o 
   5   0   6      171.66      189.96     20.03 o 
   6   0   6     3326.66     3402.87    100.02 o 
   7   0   6     2806.83     2726.05     77.17 o 
   8   0   6       22.92       13.34     21.55 o 
   9   0   6       82.65      104.94     31.27 o 
  10   0   6      139.23      121.72     35.99 o 
 -11   1   6      542.54      624.16     67.71 o 
 -10   1   6      550.33      543.18     43.88 o 
  -9   1   6     1502.64     1432.32     84.49 o 
  -8   1   6     1323.77     1281.61     45.04 o 
  -7   1   6      118.96      145.30     26.34 o 
  -6   1   6     2865.54     2922.04     45.78 o 
  -5   1   6      600.71      643.87     17.46 o 
  -4   1   6    16774.88    16950.28    179.87 o 
  -3   1   6    10211.58    10403.12    107.59 o 
  -2   1   6       87.08      125.51      9.98 o 
  -1   1   6     2918.53     2858.70     41.21 o 
   0   1   6    14697.30    15176.84    159.64 o 
   1   1   6      391.24      393.75     14.83 o 
   2   1   6     1230.79     1235.55     34.03 o 
   3   1   6       12.05       25.41     15.43 o 
   4   1   6       28.57       27.83     14.20 o 
   5   1   6     6639.33     6589.90    144.62 o 
   6   1   6       67.44       25.82     20.35 o 
   7   1   6     1482.86     1464.29     81.14 o 
   8   1   6     1094.87     1135.76     55.98 o 
   9   1   6      410.21      455.80     43.45 o 
 -12   2   6       34.19       12.32     39.52 o 
 -11   2   6      290.89      275.02     38.96 o 
 -10   2   6     3287.95     3442.01     98.35 o 
  -9   2   6        7.00        6.88     18.01 o 
  -8   2   6     2239.47     2167.37     58.17 o 
  -7   2   6      471.33      469.86     28.48 o 
  -6   2   6      536.60      582.04     37.03 o 
  -5   2   6     2070.31     2094.67     34.50 o 
  -4   2   6        4.82        2.89      7.31 o 
  -3   2   6     3149.54     3112.99     40.59 o 
  -2   2   6    10242.66     9993.89    102.74 o 
  -1   2   6     3405.45     3240.97     38.94 o 
   0   2   6     6921.14     6698.05     91.11 o 
   1   2   6     8993.63     9280.40    119.29 o 
   2   2   6     1539.19     1515.52     46.73 o 
   3   2   6     1548.84     1543.83     42.46 o 
   4   2   6     4630.07     4578.50     80.37 o 
   5   2   6     2432.18     2540.17     75.92 o 
   6   2   6     1965.91     1968.31     67.02 o 
   7   2   6       74.85      117.55     28.82 o 
   8   2   6      446.82      435.17     43.14 o 
   9   2   6     1485.29     1562.96     88.59 o 
 -12   3   6       50.74       88.96     39.93 o 
 -11   3   6      140.86      109.49     32.51 o 
 -10   3   6     2126.89     2073.84     76.21 o 
  -9   3   6     1573.15     1603.29     64.51 o 
  -8   3   6      231.42      257.77     25.80 o 
  -7   3   6       45.34       59.08     19.36 o 
  -6   3   6    10938.82    10829.12    146.61 o 
  -5   3   6      182.59      213.91     17.39 o 
  -4   3   6     2296.46     2375.65     36.02 o 
  -3   3   6      464.49      460.10     16.20 o 
  -2   3   6      743.29      847.48     22.61 o 
  -1   3   6    17501.09    17071.98    308.50 o 
   0   3   6      849.52      956.80     24.83 o 
   1   3   6     6794.25     6592.39     95.21 o 
   2   3   6     8030.75     7523.58    107.31 o 
   3   3   6     1091.05     1098.13     38.92 o 
   4   3   6     1204.52     1180.16     42.11 o 
   5   3   6      393.96      417.00     29.55 o 
   6   3   6      120.34      112.75     27.49 o 
   7   3   6      681.59      643.39     47.77 o 
   8   3   6      245.35      266.96     28.51 o 
 -12   4   6       84.05       71.35     35.11 o 
 -11   4   6      540.91      571.36     51.53 o 
 -10   4   6       10.59        7.19     25.21 o 
  -9   4   6      615.72      600.57     43.95 o 
  -8   4   6     3635.83     3788.11     96.18 o 
  -7   4   6     2966.86     3016.01    116.34 o 
  -6   4   6     6511.59     6477.80    103.66 o 
  -5   4   6     2445.39     2458.52     48.13 o 
  -4   4   6      142.70      141.03     16.16 o 
  -3   4   6      222.98      192.09     21.75 o 
  -2   4   6     4988.71     5240.37     78.02 o 
  -1   4   6     6044.54     6045.88     87.99 o 
   0   4   6     5022.22     4836.38     77.53 o 
   1   4   6       40.78       42.11     15.26 o 
   2   4   6      422.55      397.44     25.46 o 
   3   4   6     5468.04     5307.72     91.32 o 
   4   4   6     1733.42     1841.58     53.34 o 
   5   4   6      354.67      234.98     31.71 o 
   6   4   6      760.01      719.15     50.15 o 
   7   4   6       20.97       13.56     19.79 o 
   8   4   6      467.77      537.40     93.84 o 
 -11   5   6       38.32       35.53     28.36 o 
 -10   5   6      177.15      197.88     36.00 o 
  -9   5   6      144.40      129.05     43.33 o 
  -8   5   6      825.76      868.00     47.78 o 
  -7   5   6     4927.41     4845.07     90.47 o 
  -6   5   6        9.38       11.68     13.73 o 
  -5   5   6      469.56      576.57     34.26 o 
  -4   5   6     4029.26     4175.87     86.40 o 
  -3   5   6     5378.95     5057.06    145.01 o 
  -2   5   6     1914.73     1957.56     96.31 o 
  -1   5   6      193.94      243.18     13.81 o 
   0   5   6       14.65       16.37     15.27 o 
   1   5   6     2380.33     2332.19     55.77 o 
   2   5   6     5006.65     4784.36    100.89 o 
   3   5   6     2192.50     2160.98     68.86 o 
   4   5   6     3507.25     3615.63     94.98 o 
   5   5   6      519.52      619.31     38.15 o 
   6   5   6      101.55      118.24     23.37 o 
   7   5   6      748.70      801.14     61.58 o 
 -11   6   6      152.33      131.14     35.29 o 
 -10   6   6      227.77      301.53     68.02 o 
  -9   6   6       15.62       37.02     26.19 o 
  -8   6   6     1070.97      985.38     70.77 o 
  -7   6   6      744.15      771.82     33.45 o 
  -6   6   6     2532.10     2420.18     57.13 o 
  -5   6   6     2171.62     2315.57    102.99 o 
  -4   6   6     1296.28     1346.93     80.33 o 
  -3   6   6    10194.81     9995.55    236.46 o 
  -2   6   6     1069.56     1094.53     31.82 o 
  -1   6   6      368.66      360.22     46.23 o 
   0   6   6     2685.27     2582.23    132.73 o 
   1   6   6        8.55       20.01     18.11 o 
   2   6   6     4395.43     4094.79     95.01 o 
   3   6   6       19.19        8.82     19.26 o 
   4   6   6      213.47      236.85     29.18 o 
   5   6   6     1380.52     1493.05     48.37 o 
   6   6   6      973.25      985.85     43.57 o 
 -11   7   6       19.70       31.63     32.14 o 
 -10   7   6     1033.84     1088.99     55.26 o 
  -9   7   6     1389.34     1321.93     52.04 o 
  -8   7   6     1067.54     1118.12     72.48 o 
  -7   7   6      177.42      190.71     25.35 o 
  -6   7   6      192.36      224.59     30.37 o 
  -5   7   6     3488.74     3219.46    122.88 o 
  -4   7   6     2156.74     2180.89    101.77 o 
  -3   7   6     1833.92     1901.06     91.59 o 
  -2   7   6     3156.96     3114.07     84.04 o 
  -1   7   6     1797.40     1747.52     43.96 o 
   0   7   6       90.49      141.55     30.34 o 
   1   7   6     1363.69     1284.77     45.79 o 
   2   7   6        4.04       -2.57     18.52 o 
   3   7   6      235.59      235.48     28.92 o 
   4   7   6      737.26      764.16     54.19 o 
   5   7   6       33.49       24.43     21.85 o 
 -10   8   6      120.06      148.84     67.71 o 
  -9   8   6     1819.52     1700.26     70.69 o 
  -8   8   6       49.20       18.56     26.02 o 
  -7   8   6       23.89      -37.63     37.63 o 
  -6   8   6      546.02      530.38     61.71 o 
  -5   8   6      115.31      132.80     44.38 o 
  -4   8   6     3039.43     2870.37    118.90 o 
  -3   8   6      285.90      269.98     49.10 o 
  -2   8   6       12.12        1.20     16.65 o 
  -1   8   6     2994.09     2894.83     60.86 o 
   0   8   6     3581.84     3528.62     70.89 o 
   1   8   6       75.47       93.59     31.56 o 
   2   8   6     1280.26     1214.46     91.62 o 
   3   8   6      169.57      189.43     34.32 o 
   4   8   6      401.57      381.24     36.91 o 
 -10   9   6      397.47      389.47     72.03 o 
  -9   9   6      118.78      159.45     38.36 o 
  -8   9   6      321.29      354.15     64.68 o 
  -7   9   6     2227.69     2168.61    117.08 o 
  -6   9   6        4.19       61.04     41.68 o 
  -5   9   6     2223.54     2258.92    112.43 o 
  -4   9   6        0.07       32.31     38.92 o 
  -3   9   6      454.13      397.53     32.14 o 
  -2   9   6     1666.62     1542.09     51.61 o 
  -1   9   6       55.28       54.48     24.62 o 
   0   9   6     3463.38     3493.72     98.79 o 
   1   9   6      549.91      553.70     49.45 o 
   2   9   6        0.69       35.00     32.38 o 
   3   9   6      459.83      456.39     52.55 o 
  -9  10   6      198.11      227.42     64.54 o 
  -8  10   6        0.44      -45.59     45.59 o 
  -7  10   6     1720.00     1881.50    114.12 o 
  -6  10   6      878.58      850.88     86.46 o 
  -5  10   6       85.73      174.55     53.42 o 
  -4  10   6      137.92       84.71     47.21 o 
  -3  10   6      302.17      328.58     57.56 o 
  -2  10   6      400.19      325.05     41.38 o 
  -1  10   6      703.93      715.38     45.29 o 
   0  10   6       70.02       88.10     27.17 o 
   1  10   6      345.73      349.83     60.30 o 
  -7  11   6       18.83      -21.99     51.26 o 
  -6  11   6      648.39      614.15     75.88 o 
  -5  11   6      607.31      673.30     75.54 o 
  -4  11   6      238.43      198.69     56.72 o 
  -3  11   6      618.97      643.86     40.20 o 
  -2  11   6      322.07      330.44     34.61 o 
  -1  11   6      122.59      108.29     29.62 o 
  -1 -12   7      115.48       82.95     30.94 o 
   0 -12   7      610.93      628.55     65.52 o 
   1 -12   7      353.33      285.19     66.50 o 
   2 -12   7      354.17      442.77     66.30 o 
   3 -12   7      483.83      386.12     64.07 o 
   4 -12   7       30.50       53.75     45.86 o 
   5 -12   7      750.93      844.74     85.38 o 
   6 -12   7      413.54      401.56     71.09 o 
  -3 -11   7      455.90      438.84     50.56 o 
  -2 -11   7      980.39     1003.67     53.97 o 
  -1 -11   7      319.58      315.05     36.76 o 
   0 -11   7       25.82       34.25     21.50 o 
   1 -11   7     2117.36     2220.06     59.03 o 
   2 -11   7      108.91      113.52     44.34 o 
   3 -11   7      286.36      179.74     48.09 o 
   4 -11   7      110.52       36.29     39.66 o 
   5 -11   7       11.79       14.91     41.01 o 
   6 -11   7      510.01      483.17     67.92 o 
   7 -11   7      247.98      255.82     63.60 o 
   8 -11   7       11.90       24.55     52.88 o 
  -4 -10   7      467.19      479.25     47.66 o 
  -3 -10   7       10.56       -9.78     26.85 o 
  -2 -10   7       17.65       30.48     24.36 o 
  -1 -10   7      940.34      892.38     40.81 o 
   0 -10   7     1836.68     1745.95     70.41 o 
   1 -10   7      637.43      712.94     35.22 o 
   2 -10   7     1036.25     1016.74     48.57 o 
   3 -10   7     1150.81     1133.05     41.32 o 
   4 -10   7      109.71      144.13     43.91 o 
   5 -10   7     1519.70     1534.23     95.97 o 
   6 -10   7        3.40        3.98     41.07 o 
   7 -10   7      644.04      719.03     76.55 o 
   8 -10   7      339.50      400.42     69.60 o 
  -5  -9   7      679.06      760.46     50.41 o 
  -4  -9   7      261.61      261.70     35.10 o 
  -3  -9   7        1.82       35.53     28.60 o 
  -2  -9   7      881.04      831.44     38.83 o 
  -1  -9   7       89.70       77.62     20.36 o 
   0  -9   7     3297.50     3256.69     67.01 o 
   1  -9   7      875.70      798.72     35.03 o 
   2  -9   7       39.95       39.54     17.51 o 
   3  -9   7     3300.63     3208.02     86.86 o 
   4  -9   7     2225.80     2165.20     58.22 o 
   5  -9   7      704.28      700.48     69.81 o 
   6  -9   7      218.88      155.12     47.48 o 
   7  -9   7       41.67       80.46     44.72 o 
   8  -9   7       92.03      143.52     52.13 o 
   9  -9   7      643.55      730.02     82.69 o 
  -7  -8   7      575.79      652.56     89.77 o 
  -6  -8   7     1307.71     1325.01     65.26 o 
  -5  -8   7      165.05      193.82     32.31 o 
  -4  -8   7     1997.50     1944.63    100.74 o 
  -3  -8   7     1739.51     1624.01     50.15 o 
  -2  -8   7       52.50       55.38     19.40 o 
  -1  -8   7     2267.77     2207.35     53.96 o 
   0  -8   7      187.56      164.04     20.66 o 
   1  -8   7     1452.13     1442.54     42.17 o 
   2  -8   7     2303.50     2387.64     52.70 o 
   3  -8   7       12.18       -4.29     19.10 o 
   4  -8   7     3027.40     3113.74    115.73 o 
   5  -8   7      640.81      553.89     38.42 o 
   6  -8   7      330.33      433.51     79.35 o 
   7  -8   7      930.65      896.88     77.97 o 
   8  -8   7      513.72      461.59     67.17 o 
   9  -8   7      288.49      455.52     69.74 o 
  10  -8   7      132.46      131.65     57.26 o 
  -7  -7   7        0.76       -9.39     21.96 o 
  -6  -7   7     2576.54     2467.71     63.49 o 
  -5  -7   7      266.02      317.32     29.50 o 
  -4  -7   7       56.04       30.81     22.57 o 
  -3  -7   7     2421.70     2416.21     57.57 o 
  -2  -7   7     3262.32     3264.91     64.14 o 
  -1  -7   7       36.80       33.18     16.51 o 
   0  -7   7      271.77      308.22     40.20 o 
   1  -7   7      598.12      571.26     26.83 o 
   2  -7   7      274.17      301.44     24.14 o 
   3  -7   7     4874.83     4631.66     82.19 o 
   4  -7   7       30.06       39.39     19.86 o 
   5  -7   7     2382.43     2309.91     56.52 o 
   6  -7   7     3335.69     3603.36     74.56 o 
   7  -7   7        1.66      -15.72     15.72 o 
   8  -7   7      808.05      834.83     74.12 o 
   9  -7   7      102.94       99.41     49.64 o 
  10  -7   7        7.65       31.02     49.30 o 
  -8  -6   7        0.36      -21.87     21.87 o 
  -7  -6   7      417.49      394.02     41.91 o 
  -6  -6   7      163.08      164.59     24.68 o 
  -5  -6   7      195.39      183.72     23.69 o 
  -4  -6   7     4788.35     4669.75     70.64 o 
  -3  -6   7      627.40      597.74     30.33 o 
  -2  -6   7     7036.42     7415.77    187.09 o 
  -1  -6   7     3039.60     3084.76     57.80 o 
   0  -6   7     1514.63     1433.86     38.72 o 
   1  -6   7     4020.99     4034.89     74.69 o 
   2  -6   7     2225.70     2112.49     51.05 o 
   3  -6   7     3244.80     3118.56     60.47 o 
   4  -6   7     1733.35     1745.05     45.93 o 
   5  -6   7       21.97       42.39     15.90 o 
   6  -6   7     1404.32     1559.28     47.79 o 
   7  -6   7     2691.05     2727.62    105.43 o 
   8  -6   7       45.84       40.48     31.53 o 
   9  -6   7      181.58       81.41     47.28 o 
  10  -6   7      410.74      335.81     59.15 o 
  -9  -5   7      718.45      649.62     35.05 o 
  -8  -5   7      963.66      939.09     37.36 o 
  -7  -5   7        3.38       33.44     16.95 o 
  -6  -5   7      276.51      249.05     23.84 o 
  -5  -5   7     1193.03     1146.21     40.13 o 
  -4  -5   7     2280.41     2103.86     44.65 o 
  -3  -5   7     5768.79     5759.89     75.29 o 
  -2  -5   7      458.50      423.77     30.55 o 
  -1  -5   7     2274.51     2396.66     48.50 o 
   0  -5   7    10334.68    10057.31    141.60 o 
   1  -5   7       44.01       24.72     12.94 o 
   2  -5   7     2355.32     2261.96     52.33 o 
   3  -5   7       76.56       86.18     14.85 o 
   4  -5   7      158.12      149.78     19.28 o 
   5  -5   7     2558.86     2669.01     58.67 o 
   6  -5   7      728.98      683.51     40.53 o 
   7  -5   7     2143.19     2197.72     58.25 o 
   8  -5   7     1299.11     1340.78     58.84 o 
   9  -5   7      238.92      299.26     63.40 o 
  -9  -4   7       13.53       46.04     18.89 o 
  -8  -4   7     1643.92     1576.22     44.28 o 
  -7  -4   7     1446.87     1361.07     39.31 o 
  -6  -4   7      427.66      452.27     24.57 o 
  -5  -4   7     1079.17     1007.96     30.04 o 
  -4  -4   7      154.90      195.64     15.08 o 
  -3  -4   7     1063.05      998.09     24.98 o 
  -2  -4   7     1272.62     1219.22     30.19 o 
  -1  -4   7     2240.17     2386.20     52.08 o 
   0  -4   7     5443.25     5319.57     89.38 o 
   1  -4   7    10600.59    10599.96    133.65 o 
   2  -4   7     1635.01     1589.78     78.91 o 
   3  -4   7      172.22      159.54     19.91 o 
   4  -4   7     7900.66     7798.05    114.10 o 
   5  -4   7      115.29      158.92     19.57 o 
   6  -4   7     2700.54     2681.98     61.05 o 
   7  -4   7        9.30       18.82     16.86 o 
   8  -4   7      261.23      246.34     32.36 o 
   9  -4   7     1336.77     1485.53     92.40 o 
  10  -4   7      155.93      148.78     48.22 o 
 -10  -3   7      289.36      277.95     31.01 o 
  -9  -3   7     1158.17     1075.60     58.62 o 
  -8  -3   7        1.38        6.57     15.75 o 
  -7  -3   7      173.45      184.50     19.21 o 
  -6  -3   7     5620.33     5525.31     74.37 o 
  -5  -3   7     1483.44     1572.29     33.30 o 
  -4  -3   7     1152.14     1160.56     27.21 o 
  -3  -3   7     1417.90     1483.07     33.18 o 
  -2  -3   7        6.45       23.95     15.60 o 
  -1  -3   7    10432.76     9760.43    184.35 o 
   0  -3   7      994.23     1017.86     49.20 o 
   1  -3   7     9924.33     9423.38    207.12 o 
   2  -3   7     8096.87     8024.67    126.06 o 
   3  -3   7     2821.40     2887.67     65.18 o 
   4  -3   7     3311.34     3093.27     70.51 o 
   5  -3   7     1408.66     1156.57     56.59 o 
   6  -3   7        0.00      -13.78     13.78 o 
   7  -3   7      199.46      259.19     32.61 o 
   8  -3   7      652.51      725.43     65.83 o 
   9  -3   7      280.99      357.46     54.23 o 
  10  -3   7      747.85      623.32     72.44 o 
 -10  -2   7       76.92       79.90     27.13 o 
  -9  -2   7      514.70      474.87     35.69 o 
  -8  -2   7      759.49      764.14     34.02 o 
  -7  -2   7     3184.64     3170.64     60.83 o 
  -6  -2   7     5269.80     5119.04     77.60 o 
  -5  -2   7     9294.99     9042.16     88.92 o 
  -4  -2   7       77.96       72.40     11.12 o 
  -3  -2   7      108.38      104.25     11.92 o 
  -2  -2   7     5585.88     5532.30     78.59 o 
  -1  -2   7      349.02      368.15     20.44 o 
   0  -2   7     6945.33     7021.97     86.04 o 
   1  -2   7      193.73      197.46     12.90 o 
   2  -2   7      792.55      792.41     24.13 o 
   3  -2   7     7872.10     7835.59     97.75 o 
   4  -2   7     2535.51     2450.94     46.67 o 
   5  -2   7      464.97      410.79     36.21 o 
   6  -2   7     2162.17     2164.09     93.88 o 
   7  -2   7      878.33      859.45     67.38 o 
   8  -2   7      808.36      903.35     71.90 o 
   9  -2   7      227.96      204.09     51.73 o 
  10  -2   7       78.64      168.48     54.23 o 
 -11  -1   7        2.25        6.09     38.75 o 
 -10  -1   7       31.19       29.30     28.42 o 
  -9  -1   7      184.51      200.60     57.11 o 
  -8  -1   7        0.53        7.11     18.43 o 
  -7  -1   7     4640.30     4742.03     75.03 o 
  -6  -1   7       54.30       87.85     13.10 o 
  -5  -1   7     3690.87     3759.74     49.22 o 
  -4  -1   7     2433.43     2383.78     39.05 o 
  -3  -1   7    12691.65    12904.54    117.91 o 
  -2  -1   7     3135.08     3267.47     38.04 o 
  -1  -1   7     4029.49     4298.41     52.66 o 
   0  -1   7       31.96       32.84      8.91 o 
   1  -1   7      819.74      855.18     28.26 o 
   2  -1   7     5203.50     5180.29     57.36 o 
   3  -1   7     1838.53     1944.11     39.17 o 
   4  -1   7    10209.92     9988.02    153.55 o 
   5  -1   7     1448.07     1512.82     50.64 o 
   6  -1   7      311.12      277.19     27.21 o 
   7  -1   7     2828.04     2860.04    160.62 o 
   8  -1   7      114.04       53.88     35.37 o 
   9  -1   7      211.23      132.87     47.14 o 
  10  -1   7      103.75       46.20     48.76 o 
 -11   0   7      543.01      570.96    104.54 o 
 -10   0   7      569.30      561.10     47.72 o 
  -9   0   7        9.51      -16.44     26.94 o 
  -8   0   7     1174.33     1184.72     38.99 o 
  -7   0   7      103.92      142.76     23.14 o 
  -6   0   7      784.80      881.73     24.70 o 
  -5   0   7     4047.80     3902.40     73.78 o 
  -4   0   7      152.82      174.57     21.48 o 
  -3   0   7    28335.28    28415.97    257.50 o 
  -2   0   7     3081.71     3299.86     40.73 o 
  -1   0   7      778.35      836.93     20.64 o 
   0   0   7     5996.40     6016.88     76.29 o 
   1   0   7     6619.23     6625.14     82.34 o 
   2   0   7     7434.14     7382.61    118.06 o 
   3   0   7      492.30      489.43     27.46 o 
   4   0   7     1660.68     1566.38     75.40 o 
   5   0   7     1947.78     2001.54     55.11 o 
   6   0   7     2327.17     2404.95     58.11 o 
   7   0   7      154.22      210.40     29.04 o 
   8   0   7     1075.33      946.73     52.99 o 
   9   0   7      226.63      225.37     36.70 o 
 -11   1   7      205.34      217.36     39.26 o 
 -10   1   7     1178.06     1135.84     59.45 o 
  -9   1   7     2675.83     2775.01    103.43 o 
  -8   1   7      370.88      358.38     28.85 o 
  -7   1   7     1513.03     1541.66     47.72 o 
  -6   1   7       36.83       59.97     17.41 o 
  -5   1   7     4189.88     4201.88     50.49 o 
  -4   1   7     2486.29     2601.24     40.63 o 
  -3   1   7     5740.34     5821.41     64.09 o 
  -2   1   7     6679.48     6775.77     66.89 o 
  -1   1   7     6903.47     6753.26     71.35 o 
   0   1   7        1.80       22.74      7.67 o 
   1   1   7    10248.89    10238.82    168.82 o 
   2   1   7      104.16      104.92     18.54 o 
   3   1   7       89.47      113.09     16.52 o 
   4   1   7     1508.38     1576.08     44.75 o 
   5   1   7      367.20      379.70     26.86 o 
   6   1   7     4056.97     4181.18     98.12 o 
   7   1   7     1162.72     1152.14     54.94 o 
   8   1   7       68.55       80.81     28.89 o 
   9   1   7      659.10      737.71     54.36 o 
 -11   2   7      158.18      207.20     37.25 o 
 -10   2   7       27.27       10.67     26.26 o 
  -9   2   7     4339.05     4409.10     91.07 o 
  -8   2   7      541.16      491.55     31.35 o 
  -7   2   7       85.69       86.27     19.39 o 
  -6   2   7      561.24      567.68     46.83 o 
  -5   2   7     3187.35     3170.99     83.87 o 
  -4   2   7     1155.27     1122.53     26.77 o 
  -3   2   7     1406.41     1350.69     27.41 o 
  -2   2   7       61.89      111.41     11.58 o 
  -1   2   7     7820.36     7519.70    101.38 o 
   0   2   7    10077.22     9562.38    122.96 o 
   1   2   7       85.73       88.15     10.24 o 
   2   2   7     3654.79     3678.81     67.56 o 
   3   2   7     3927.72     3833.30     71.75 o 
   4   2   7      232.35      244.81     23.17 o 
   5   2   7     2066.49     2003.45     88.22 o 
   6   2   7      201.45      302.42     33.50 o 
   7   2   7      670.96      581.99     44.82 o 
   8   2   7      599.87      690.68     51.31 o 
 -11   3   7      118.06      124.82     33.76 o 
 -10   3   7      935.74      977.74     65.25 o 
  -9   3   7     1026.13      983.28     54.63 o 
  -8   3   7     1058.29     1084.54     44.04 o 
  -7   3   7     3372.07     3573.16    118.19 o 
  -6   3   7     1158.66     1111.57     41.02 o 
  -5   3   7     8686.83     8800.50    105.34 o 
  -4   3   7      561.19      555.73     23.29 o 
  -3   3   7      816.62      887.39     25.56 o 
  -2   3   7     1862.09     1779.24     41.39 o 
  -1   3   7      221.10      190.63     17.54 o 
   0   3   7    10990.81    10696.72    137.11 o 
   1   3   7     5047.84     4744.02     79.32 o 
   2   3   7      207.67      225.57     21.55 o 
   3   3   7     3462.36     3322.52     76.61 o 
   4   3   7     2330.20     2337.98     75.59 o 
   5   3   7        7.62       -8.00     17.32 o 
   6   3   7      329.29      312.04     35.91 o 
   7   3   7      179.85      164.72     33.70 o 
   8   3   7      331.36      390.65     38.25 o 
 -11   4   7      263.02      256.69     39.09 o 
 -10   4   7      844.96      822.97     53.92 o 
  -9   4   7      171.60      211.16     52.40 o 
  -8   4   7       18.06       40.00     23.52 o 
  -7   4   7     5143.25     5261.71    116.91 o 
  -6   4   7     7357.58     7483.81    113.43 o 
  -5   4   7     1177.52     1248.73     35.83 o 
  -4   4   7      647.24      708.42     28.18 o 
  -3   4   7     2431.78     2462.78     72.00 o 
  -2   4   7       26.34       46.42     22.69 o 
  -1   4   7     4189.64     4333.61     73.56 o 
   0   4   7      850.22      829.85     33.06 o 
   1   4   7     1762.19     1689.24     47.11 o 
   2   4   7     2473.24     2514.30     59.18 o 
   3   4   7      716.75      775.76     36.40 o 
   4   4   7     2641.35     2677.87     65.91 o 
   5   4   7     1663.68     1655.20     55.98 o 
   6   4   7        0.52      -17.36     22.09 o 
   7   4   7      419.34      420.70     32.45 o 
 -11   5   7      479.62      463.15     47.28 o 
 -10   5   7        1.75       -5.97     26.63 o 
  -9   5   7        4.76      -14.18     23.56 o 
  -8   5   7      999.04      860.90     49.15 o 
  -7   5   7      102.58      112.32     19.25 o 
  -6   5   7     3779.72     3861.32    177.91 o 
  -5   5   7     1394.12     1256.55     70.18 o 
  -4   5   7     1162.74     1069.74     71.63 o 
  -3   5   7     4245.46     4330.86    100.93 o 
  -2   5   7     5744.44     6115.29    176.74 o 
  -1   5   7      468.52      497.63     30.97 o 
   0   5   7      444.90      438.60     19.07 o 
   1   5   7      985.68      895.54     44.18 o 
   2   5   7     1936.29     1900.20     54.09 o 
   3   5   7     4830.19     4826.02    108.44 o 
   4   5   7      141.45      189.99     31.89 o 
   5   5   7      749.02      727.40     65.99 o 
   6   5   7      745.77      753.79     46.03 o 
 -11   6   7       17.85       26.03     30.79 o 
 -10   6   7       95.18      103.75     33.69 o 
  -9   6   7     1112.39     1124.54     65.15 o 
  -8   6   7        2.12       19.69     20.82 o 
  -7   6   7     1663.02     1467.73     57.75 o 
  -6   6   7        1.82      -18.93     18.93 o 
  -5   6   7     1368.87     1321.64     84.91 o 
  -4   6   7     6569.59     6122.34    175.56 o 
  -3   6   7       69.35       29.95     33.99 o 
  -2   6   7     3394.67     3481.42    125.85 o 
  -1   6   7     1889.70     1791.30     41.91 o 
   0   6   7      385.87      378.33     24.98 o 
   1   6   7     1671.04     1648.35     58.17 o 
   2   6   7      156.67      180.80     27.78 o 
   3   6   7     1052.19      941.36     51.89 o 
   4   6   7      401.90      370.97     40.88 o 
   5   6   7      275.08      325.93     53.58 o 
   6   6   7      434.54      508.47     84.74 o 
 -10   7   7      244.94      255.19     32.82 o 
  -9   7   7      658.67      629.62     40.18 o 
  -8   7   7     1514.35     1375.02     63.54 o 
  -7   7   7      226.85      259.30     34.64 o 
  -6   7   7      358.23      250.02     49.50 o 
  -5   7   7      204.34      116.75     44.85 o 
  -4   7   7     1887.16     1778.65     94.22 o 
  -3   7   7     4229.30     3820.60    135.23 o 
  -2   7   7       54.37       92.67     38.04 o 
  -1   7   7      906.83      931.52     62.08 o 
   0   7   7     3508.24     3491.32    184.36 o 
   1   7   7      308.09      331.09     53.55 o 
   2   7   7      507.49      527.18     35.05 o 
   3   7   7      443.36      406.03     34.50 o 
   4   7   7       49.84       51.01     25.66 o 
   5   7   7     1095.95     1015.23     61.28 o 
 -10   8   7     1082.76     1099.33     66.77 o 
  -9   8   7       98.41       89.62     33.63 o 
  -8   8   7      591.63      629.40     48.97 o 
  -7   8   7      335.12      314.83     56.99 o 
  -6   8   7      834.16      734.34     71.63 o 
  -5   8   7      428.30      367.10     56.52 o 
  -4   8   7      772.00      526.34     60.50 o 
  -3   8   7     1006.72      999.26     76.08 o 
  -2   8   7     1458.06     1403.68     40.21 o 
  -1   8   7      901.39      903.34    143.89 o 
   0   8   7      887.12      907.75     37.71 o 
   1   8   7     2775.06     2630.06    128.62 o 
   2   8   7       97.42       62.74     33.36 o 
   3   8   7      343.24      301.91     67.85 o 
  -9   9   7      846.29     1049.84     95.57 o 
  -8   9   7       84.94      109.93     56.05 o 
  -7   9   7       44.96        6.00     47.21 o 
  -6   9   7     2983.89     2972.35    136.78 o 
  -5   9   7      117.95      134.82     49.84 o 
  -4   9   7      924.20      879.07     78.91 o 
  -3   9   7       79.85       22.66     42.29 o 
  -2   9   7       39.56       24.81     17.91 o 
  -1   9   7     1613.56     1543.20     52.25 o 
   0   9   7      291.95      376.49     33.34 o 
   1   9   7      555.43      520.38     45.79 o 
   2   9   7      602.16      629.68     80.60 o 
  -8  10   7      443.10      394.42     70.75 o 
  -7  10   7      474.88      478.59     71.09 o 
  -6  10   7      562.70      569.84     77.02 o 
  -5  10   7      609.60      727.86     77.43 o 
  -4  10   7      175.87      177.11     52.40 o 
  -3  10   7        4.03      -21.78     38.58 o 
  -2  10   7      799.04      776.24     38.54 o 
  -1  10   7       60.18       63.48     49.00 o 
   0  10   7      617.65      653.38     43.15 o 
  -5  11   7       75.82      134.28     57.40 o 
  -4  11   7      842.36      758.68     84.71 o 
   0 -12   8       27.20       -2.99     36.00 o 
   1 -12   8      354.50      413.03    126.19 o 
   2 -12   8      504.41      495.21     51.14 o 
   3 -12   8       68.35       89.30     47.68 o 
   4 -12   8      447.99      310.85     62.05 o 
   5 -12   8       43.51       22.05     48.56 o 
  -2 -11   8       48.21       65.85     30.56 o 
  -1 -11   8      335.62      379.26     34.81 o 
   0 -11   8      894.94      843.97     42.16 o 
   1 -11   8      348.18      355.12     31.04 o 
   2 -11   8      908.75      951.45     42.20 o 
   3 -11   8      266.04      352.91     83.46 o 
   4 -11   8       24.71       58.20     43.64 o 
   5 -11   8      106.74      174.82     56.38 o 
   6 -11   8      302.09      316.38     62.52 o 
   7 -11   8      102.33       89.50     54.63 o 
  -4 -10   8      217.53      216.17     45.84 o 
  -3 -10   8       89.39      120.93     31.22 o 
  -2 -10   8       35.35       39.74     22.76 o 
  -1 -10   8      478.53      468.39     32.80 o 
   0 -10   8      630.58      690.40     45.29 o 
   1 -10   8     3055.80     2927.90     82.62 o 
   2 -10   8       12.37       -5.01     18.47 o 
   3 -10   8      114.79      122.81     22.98 o 
   4 -10   8     1791.34     1753.02    101.71 o 
   5 -10   8      342.37      353.41     60.70 o 
   6 -10   8     1135.99     1167.46     93.21 o 
   7 -10   8       55.81       -1.75     44.11 o 
   8 -10   8      138.25       74.32     53.01 o 
  -5  -9   8      297.14      233.49     37.60 o 
  -4  -9   8      260.48      228.76     34.78 o 
  -3  -9   8      705.07      772.22     62.18 o 
  -2  -9   8      324.42      340.55     30.13 o 
  -1  -9   8     1452.73     1550.91     51.14 o 
   0  -9   8      464.50      446.49     31.40 o 
   1  -9   8     1250.45     1259.29     42.80 o 
   2  -9   8     1115.69     1031.02     40.47 o 
   3  -9   8     1221.73     1261.62     48.43 o 
   4  -9   8      936.79     1035.39     53.38 o 
   5  -9   8     1490.38     1326.38     77.76 o 
   6  -9   8       23.58        9.11     37.43 o 
   7  -9   8        9.83      -13.89     39.32 o 
   8  -9   8      290.60      320.02     64.34 o 
   9  -9   8        1.28        5.40     55.51 o 
  -6  -8   8      439.35      498.25     66.27 o 
  -5  -8   8     2318.51     2354.08     76.29 o 
  -4  -8   8       92.90       81.31     26.77 o 
  -3  -8   8      321.91      358.27     39.06 o 
  -2  -8   8     2117.49     2098.54     55.32 o 
  -1  -8   8       41.35       32.77     17.64 o 
   0  -8   8      774.64      732.64     33.46 o 
   1  -8   8      336.83      296.36     24.26 o 
   2  -8   8       53.84       81.64     20.57 o 
   3  -8   8     3047.10     3102.10    142.74 o 
   4  -8   8      821.39      816.21     45.13 o 
   5  -8   8      272.34      210.97     30.64 o 
   6  -8   8     1067.75     1102.96     54.46 o 
   7  -8   8     1338.56     1614.35    100.96 o 
   8  -8   8      434.18      478.59     67.71 o 
   9  -8   8      450.87      466.85     69.54 o 
  -7  -7   8      268.21      354.58     33.98 o 
  -6  -7   8      192.95      266.05     43.19 o 
  -5  -7   8     1131.36     1179.71     54.41 o 
  -4  -7   8      844.41      733.70     54.04 o 
  -3  -7   8     2100.82     1966.48     52.91 o 
  -2  -7   8      164.46      209.71     23.46 o 
  -1  -7   8     3985.48     4079.01     72.95 o 
   0  -7   8      851.73      840.18     33.32 o 
   1  -7   8       52.42       70.98     49.88 o 
   2  -7   8     1860.87     1920.13     53.14 o 
   3  -7   8      207.82      230.38     27.50 o 
   4  -7   8     2995.78     2961.44    116.11 o 
   5  -7   8      922.75      922.71     47.42 o 
   6  -7   8      379.29      395.77     40.70 o 
   7  -7   8     1968.21     2223.55    121.16 o 
   8  -7   8      139.48      100.56     50.65 o 
   9  -7   8       87.20       83.83     52.07 o 
  -8  -6   8      826.31      846.07     45.27 o 
  -7  -6   8       15.82       50.26     24.37 o 
  -6  -6   8      308.59      304.78     29.25 o 
  -5  -6   8      186.97      147.08     23.42 o 
  -4  -6   8       19.44       28.42     15.97 o 
  -3  -6   8     6085.14     5878.76     90.95 o 
  -2  -6   8     3413.55     3474.11     66.21 o 
  -1  -6   8     1961.43     2023.99     47.92 o 
   0  -6   8     2419.41     2511.30     59.63 o 
   1  -6   8     3432.74     3275.26     67.49 o 
   2  -6   8      921.52     1041.90     38.16 o 
   3  -6   8     1710.01     1705.83    110.04 o 
   4  -6   8      170.01      185.60     20.84 o 
   5  -6   8      765.82      826.33     56.15 o 
   6  -6   8     1146.07     1232.99     45.05 o 
   7  -6   8       13.28       72.51     26.37 o 
   8  -6   8     1063.03     1089.95     78.94 o 
   9  -6   8      587.30      702.19     50.63 o 
  -9  -5   8      919.00      957.56     46.79 o 
  -8  -5   8      267.76      295.71     31.24 o 
  -7  -5   8      914.84      849.44     39.73 o 
  -6  -5   8      530.23      533.02     33.33 o 
  -5  -5   8       10.05       16.18     14.91 o 
  -4  -5   8     3040.48     2893.81     53.93 o 
  -3  -5   8     1751.29     1767.04     40.32 o 
  -2  -5   8     3745.36     3740.37     81.84 o 
  -1  -5   8      742.51      812.65     47.98 o 
   0  -5   8      263.71      286.65     23.54 o 
   1  -5   8     5944.29     5595.75     89.54 o 
   2  -5   8     2335.20     2314.06     63.76 o 
   3  -5   8      419.72      287.66     21.51 o 
   4  -5   8      389.03      332.55     23.80 o 
   5  -5   8     1148.23     1108.29     40.13 o 
   6  -5   8     1801.49     1952.23     53.97 o 
   7  -5   8     1574.18     1529.02     60.69 o 
   8  -5   8      144.02      149.32     42.56 o 
   9  -5   8      833.58      961.96     78.91 o 
  10  -5   8      466.48      529.91     68.59 o 
  -9  -4   8     1213.73     1103.69     53.51 o 
  -8  -4   8      457.15      439.43     28.29 o 
  -7  -4   8      128.46      122.78     19.25 o 
  -6  -4   8     1295.25     1302.65     36.99 o 
  -5  -4   8     2524.98     2527.01     49.99 o 
  -4  -4   8      624.64      546.40     25.67 o 
  -3  -4   8      270.07      303.73     20.31 o 
  -2  -4   8      101.98      161.99     17.22 o 
  -1  -4   8     1711.83     1486.66     42.30 o 
   0  -4   8    10948.47    10416.44    173.74 o 
   1  -4   8      934.60      918.68     37.83 o 
   2  -4   8     7179.69     7030.28    120.93 o 
   3  -4   8     3603.02     3621.56     79.34 o 
   4  -4   8      248.93      245.45     42.46 o 
   5  -4   8     3400.70     3549.31     70.54 o 
   6  -4   8       13.71        2.02     20.75 o 
   7  -4   8      746.37      573.55     57.19 o 
   8  -4   8      176.22      240.44     48.63 o 
   9  -4   8       52.07       93.48     42.22 o 
  10  -4   8      514.61      558.85     70.55 o 
 -10  -3   8      376.53      428.99     34.02 o 
  -9  -3   8      108.42       97.28     22.70 o 
  -8  -3   8     1535.79     1565.49     43.24 o 
  -7  -3   8     1394.74     1291.54     41.17 o 
  -6  -3   8      543.68      558.16     23.26 o 
  -5  -3   8     4470.58     4512.48     58.78 o 
  -4  -3   8     2854.68     2950.71     44.23 o 
  -3  -3   8       31.74       38.88     11.97 o 
  -2  -3   8     2061.71     1948.35     61.48 o 
  -1  -3   8      443.33      454.70     24.67 o 
   0  -3   8     8340.42     7753.81    126.23 o 
   1  -3   8     1582.78     1551.35     46.24 o 
   2  -3   8       66.87       55.84     16.11 o 
   3  -3   8     3869.40     3924.65     81.27 o 
   4  -3   8     5004.22     4495.08     91.36 o 
   5  -3   8       38.28       34.22     19.00 o 
   6  -3   8      509.48      392.68     35.67 o 
   7  -3   8      482.94      466.92     54.76 o 
   8  -3   8        3.89        4.86     35.41 o 
   9  -3   8     1117.27     1215.49     90.51 o 
 -10  -2   8      344.25      353.52     42.52 o 
  -9  -2   8      120.72      128.39     27.59 o 
  -8  -2   8        9.72      -18.52     19.73 o 
  -7  -2   8     1076.35     1065.16     33.61 o 
  -6  -2   8     6295.09     6246.16     72.91 o 
  -5  -2   8      500.22      564.22     21.68 o 
  -4  -2   8     6007.24     6169.22     67.33 o 
  -3  -2   8     3225.02     3204.33     43.19 o 
  -2  -2   8      932.24      964.73     25.96 o 
  -1  -2   8     4407.12     4232.08     63.68 o 
   0  -2   8      175.27      192.44     37.13 o 
   1  -2   8     1407.69     1381.53     41.66 o 
   2  -2   8     5240.74     5251.92     93.92 o 
   3  -2   8      599.45      666.97     78.03 o 
   4  -2   8     4290.52     4073.92    127.07 o 
   5  -2   8     3272.67     3174.48    113.98 o 
   6  -2   8      277.85      364.40     48.56 o 
   7  -2   8     1125.58     1028.06     73.78 o 
   8  -2   8      694.73      692.99     67.51 o 
   9  -2   8      200.08      309.84     58.07 o 
 -10  -1   8       81.64      105.72     32.91 o 
  -9  -1   8      163.44      199.53     33.39 o 
  -8  -1   8      412.30      429.89     33.01 o 
  -7  -1   8      321.08      289.31     23.04 o 
  -6  -1   8     3652.81     3728.60     56.79 o 
  -5  -1   8      829.68      879.57     27.77 o 
  -4  -1   8      247.37      254.50     14.70 o 
  -3  -1   8     2741.71     2764.02     41.42 o 
  -2  -1   8    15760.50    16151.49    180.91 o 
  -1  -1   8       14.01       39.32     10.53 o 
   0  -1   8     2487.59     2523.54     44.23 o 
   1  -1   8     1065.77     1061.90     28.81 o 
   2  -1   8      201.70      209.98     19.98 o 
   3  -1   8     7225.46     7124.43    228.00 o 
   4  -1   8       52.97       39.30     31.13 o 
   5  -1   8     2830.32     2629.79     68.63 o 
   6  -1   8     2406.36     2449.65    107.71 o 
   7  -1   8       93.15      104.00     40.94 o 
   8  -1   8      369.82      424.02     58.74 o 
   9  -1   8      319.72      220.75     56.99 o 
 -11   0   8        7.00      -22.97     27.51 o 
 -10   0   8      292.64      213.44     39.29 o 
  -9   0   8     1759.30     1793.37     71.30 o 
  -8   0   8      439.17      477.25     39.98 o 
  -7   0   8     1685.99     1710.88     45.23 o 
  -6   0   8        3.62        6.40     10.52 o 
  -5   0   8      339.36      374.12     21.74 o 
  -4   0   8     9963.50     9624.08     96.91 o 
  -3   0   8      801.28      844.65     22.84 o 
  -2   0   8    11435.27    11600.45    104.84 o 
  -1   0   8     4479.90     4468.14     64.90 o 
   0   0   8     1999.70     1894.83     37.22 o 
   1   0   8      766.63      742.58     34.31 o 
   2   0   8     5561.95     5514.99     98.95 o 
   3   0   8      959.85     1040.28     44.55 o 
   4   0   8      824.27      766.75     80.76 o 
   5   0   8      156.55      218.32     31.98 o 
   6   0   8      228.26      308.30     26.81 o 
   7   0   8     2609.04     2499.89     78.35 o 
   8   0   8      253.89      289.30     36.92 o 
   9   0   8      256.41      212.72     56.38 o 
 -11   1   8      527.20      485.83     49.20 o 
 -10   1   8      138.87      170.08     42.89 o 
  -9   1   8      772.25      702.17     65.93 o 
  -8   1   8     3392.37     3344.75     76.31 o 
  -7   1   8        0.96      -14.19     14.19 o 
  -6   1   8      165.80      172.87     16.63 o 
  -5   1   8      567.98      576.34     21.19 o 
  -4   1   8      493.15      465.54     19.37 o 
  -3   1   8     5801.31     5788.31     59.59 o 
  -2   1   8        5.71       17.32     10.03 o 
  -1   1   8     1111.13     1081.49     46.40 o 
   0   1   8    13755.61    13165.78    187.54 o 
   1   1   8     2170.47     2032.34     47.97 o 
   2   1   8     2892.75     2774.76     57.98 o 
   3   1   8     1608.47     1460.48     43.47 o 
   4   1   8       91.64      136.07     33.74 o 
   5   1   8     1762.41     1970.94     54.68 o 
   6   1   8     1085.77     1078.12     96.88 o 
   7   1   8     1436.31     1480.87     63.97 o 
   8   1   8      791.05      850.63     53.73 o 
 -11   2   8       62.03       73.83     31.14 o 
 -10   2   8      968.38     1093.13     61.09 o 
  -9   2   8      303.55      278.33     36.41 o 
  -8   2   8     2350.59     2342.40     63.32 o 
  -7   2   8     1607.45     1651.47     72.09 o 
  -6   2   8     1722.23     1629.65     88.82 o 
  -5   2   8      220.96      250.54     20.35 o 
  -4   2   8     5390.14     5789.47     68.05 o 
  -3   2   8      751.04      715.90     21.88 o 
  -2   2   8     3148.63     3119.80     73.39 o 
  -1   2   8     1465.96     1367.14     63.48 o 
   0   2   8     2964.76     2934.81     58.92 o 
   1   2   8     7526.20     7382.49    111.61 o 
   2   2   8      911.42      891.37     42.76 o 
   3   2   8      306.76      310.66     25.99 o 
   4   2   8     2764.35     2637.40     62.77 o 
   5   2   8        3.10        0.37     16.63 o 
   6   2   8      606.21      545.63     50.58 o 
   7   2   8       13.63       22.39     26.47 o 
   8   2   8       11.90       22.45     30.63 o 
 -11   3   8      344.41      298.67     42.66 o 
 -10   3   8      100.46       86.09     29.91 o 
  -9   3   8     1936.36     2021.84    183.82 o 
  -8   3   8        3.42       -5.34     17.32 o 
  -7   3   8      200.55      185.35     23.36 o 
  -6   3   8     6926.89     6970.81    155.93 o 
  -5   3   8     1956.10     2074.73     51.31 o 
  -4   3   8     3127.00     3293.00     56.16 o 
  -3   3   8      399.61      459.69     24.83 o 
  -2   3   8       10.74        1.20     12.46 o 
  -1   3   8     1799.05     1828.46     46.21 o 
   0   3   8     1338.78     1307.19     40.95 o 
   1   3   8     2945.48     2803.22     61.08 o 
   2   3   8     3094.80     2981.19     64.35 o 
   3   3   8     1887.63     1944.37     53.34 o 
   4   3   8      223.59      180.30     24.49 o 
   5   3   8     1448.59     1345.54     82.48 o 
   6   3   8      365.01      314.10     38.08 o 
   7   3   8      144.64       98.11     40.03 o 
 -11   4   8      308.39      331.56     44.02 o 
 -10   4   8      301.52      285.37     60.67 o 
  -9   4   8      525.67      490.35     45.90 o 
  -8   4   8      546.62      512.76     40.22 o 
  -7   4   8     1473.13     1568.85     45.76 o 
  -6   4   8     2308.74     2367.25     94.60 o 
  -5   4   8     4779.60     4976.63     89.20 o 
  -4   4   8      679.40      619.39    112.56 o 
  -3   4   8      368.37      278.75     32.72 o 
  -2   4   8     4511.41     4427.00    102.45 o 
  -1   4   8      771.16      887.09     34.22 o 
   0   4   8     3098.45     3037.19     84.93 o 
   1   4   8      282.29      281.57     24.17 o 
   2   4   8       35.16       42.18     18.55 o 
   3   4   8     3526.75     3447.27     75.75 o 
   4   4   8     1955.88     2021.01     59.75 o 
   5   4   8      547.35      509.25     36.07 o 
   6   4   8     1005.15      961.07     57.04 o 
   7   4   8       98.62      177.07     37.27 o 
 -11   5   8      150.51      149.21     36.38 o 
 -10   5   8       37.25       39.83     28.45 o 
  -9   5   8       92.60      102.53     30.48 o 
  -8   5   8      278.62      286.19     48.24 o 
  -7   5   8     1642.96     1575.27     98.52 o 
  -6   5   8      581.70      496.90     40.56 o 
  -5   5   8     1021.32      831.19     67.31 o 
  -4   5   8     3635.23     3361.62     92.77 o 
  -3   5   8     5938.68     6084.58    128.84 o 
  -2   5   8     1525.66     1584.38     65.08 o 
  -1   5   8     3459.98     3660.89     96.20 o 
   0   5   8       10.44       17.75     15.85 o 
   1   5   8      427.66      392.77     45.27 o 
   2   5   8     1412.61     1284.42     47.29 o 
   3   5   8      296.30      318.91     29.84 o 
   4   5   8     2134.98     2079.97     73.75 o 
   5   5   8      164.70      196.52     35.78 o 
   6   5   8        0.76       -7.03     27.82 o 
 -10   6   8      513.99      501.79     55.70 o 
  -9   6   8       11.86       14.67     22.68 o 
  -8   6   8     1423.25     1569.45     70.33 o 
  -7   6   8      111.44       84.09     29.60 o 
  -6   6   8     1489.11     1438.86     94.09 o 
  -5   6   8      468.67      397.79     56.45 o 
  -4   6   8       65.42       42.36     40.40 o 
  -3   6   8     5030.82     4601.47    150.40 o 
  -2   6   8     1385.55     1452.15     89.09 o 
  -1   6   8       67.16       82.69     37.43 o 
   0   6   8     1364.45     1362.51     37.74 o 
   1   6   8     1453.51     1324.73     55.01 o 
   2   6   8      299.36      302.40     33.69 o 
   3   6   8      355.63      321.87     36.88 o 
   4   6   8        3.10       -3.80     25.58 o 
   5   6   8      377.00      404.24     45.17 o 
 -10   7   8      373.06      397.06     47.38 o 
  -9   7   8     1229.65     1313.81     69.04 o 
  -8   7   8       52.33       41.08     28.37 o 
  -7   7   8      752.80      598.91     69.54 o 
  -6   7   8       15.21      -32.44     32.44 o 
  -5   7   8       93.37      127.54     45.46 o 
  -4   7   8     1050.52      930.19     75.07 o 
  -3   7   8       42.80       21.38     37.23 o 
  -2   7   8     2470.93     2502.87    115.47 o 
  -1   7   8     1934.36     1624.40     92.67 o 
   0   7   8      101.29      105.38     19.48 o 
   1   7   8     2422.42     2318.50    135.56 o 
   2   7   8      861.03      723.21     72.84 o 
   3   7   8       62.28       14.89     23.40 o 
   4   7   8      602.66      594.61     42.66 o 
  -9   8   8     1267.47     1297.67     68.56 o 
  -8   8   8      633.52      798.95     84.78 o 
  -7   8   8        9.20       -8.84     44.65 o 
  -6   8   8      350.14      203.88     52.20 o 
  -5   8   8     1966.02     1874.42    105.89 o 
  -4   8   8      285.45      291.76     57.26 o 
  -3   8   8     1055.80     1011.26     82.62 o 
  -2   8   8       81.50       87.75     43.30 o 
  -1   8   8     1116.34     1047.35     33.67 o 
   0   8   8     1861.26     1877.30     49.74 o 
   1   8   8       15.05       28.16     19.97 o 
   2   8   8      859.33      940.93     62.11 o 
  -8   9   8      568.67      637.42     83.02 o 
  -7   9   8      626.69      648.28     80.39 o 
  -6   9   8      131.39      100.29     51.26 o 
  -5   9   8     1793.96     1747.29    110.81 o 
  -4   9   8      160.78      140.49     53.35 o 
  -3   9   8       59.26       47.35     43.77 o 
  -2   9   8      127.30      119.04     47.35 o 
  -1   9   8      158.79      191.24     21.97 o 
   0   9   8      628.39      633.31     38.18 o 
   1   9   8      700.52      733.13     50.78 o 
  -6  10   8     1149.28     1126.53     97.73 o 
  -5  10   8        1.52      -12.68     50.72 o 
  -4  10   8      164.22      220.54     59.01 o 
  -3  10   8      690.25      684.90     75.94 o 
  -2  10   8       74.67       -8.09     48.16 o 
   2 -12   9       53.52       56.85     38.21 o 
   3 -12   9      364.91      331.15     65.62 o 
  -2 -11   9      477.60      459.21     53.20 o 
  -1 -11   9       47.05       48.67     25.34 o 
   0 -11   9       25.46       41.84     21.85 o 
   1 -11   9      886.98      939.06     43.96 o 
   2 -11   9     1012.18      983.19     44.45 o 
   3 -11   9       56.02      114.14     36.46 o 
   4 -11   9      198.21      171.17     53.21 o 
   5 -11   9      380.70      305.19     63.13 o 
   6 -11   9       57.26      129.63     53.35 o 
  -3 -10   9      239.10      273.41     37.61 o 
  -2 -10   9       53.37       62.05     23.51 o 
  -1 -10   9       14.39       21.57     25.46 o 
   0 -10   9     1478.67     1563.17     65.68 o 
   1 -10   9       45.46       72.32     22.48 o 
   2 -10   9     2006.40     2071.34     86.10 o 
   3 -10   9      619.65      496.93     32.55 o 
   4 -10   9       87.87       65.44     31.97 o 
   5 -10   9     1160.04     1175.02     90.78 o 
   6 -10   9      249.26      287.25     62.66 o 
   7 -10   9      256.71      277.60     65.96 o 
  -5  -9   9     1139.69     1319.26     76.40 o 
  -4  -9   9      820.41      754.70     50.41 o 
  -3  -9   9        1.05       -2.36     21.22 o 
  -2  -9   9      587.98      627.91     37.33 o 
  -1  -9   9      540.47      532.97     34.03 o 
   0  -9   9      874.90      868.79     39.20 o 
   1  -9   9      715.62      646.35     33.89 o 
   2  -9   9        7.37       39.34     18.34 o 
   3  -9   9      533.00      663.24     38.89 o 
   4  -9   9     1782.10     1860.26     91.08 o 
   5  -9   9       16.10       48.40     26.13 o 
   6  -9   9      322.13      302.42     57.87 o 
   7  -9   9      209.11      183.45     54.50 o 
   8  -9   9      125.76       69.33     55.30 o 
  -6  -8   9      445.80      522.82     56.55 o 
  -5  -8   9       17.94       40.15     28.16 o 
  -4  -8   9     1387.20     1460.94     67.92 o 
  -3  -8   9      823.72      825.21     52.30 o 
  -2  -8   9      273.26      258.35     26.76 o 
  -1  -8   9     1064.68     1006.64     39.80 o 
   0  -8   9      513.20      461.40     29.40 o 
   1  -8   9        7.36       20.93     16.97 o 
   2  -8   9      988.80      900.98     41.60 o 
   3  -8   9      431.54      404.69     36.33 o 
   4  -8   9     1271.94     1342.08     68.19 o 
   5  -8   9     1599.76     1636.22     78.20 o 
   6  -8   9      166.96      192.20     33.82 o 
   7  -8   9      515.80      484.82     44.27 o 
   8  -8   9     1006.32      994.81     87.41 o 
  -7  -7   9      341.30      384.08     40.46 o 
  -6  -7   9      210.61      191.41     36.86 o 
  -5  -7   9      689.80      699.62     46.33 o 
  -4  -7   9        3.15        7.70     18.35 o 
  -3  -7   9      516.21      532.97     32.43 o 
  -2  -7   9     5153.83     4908.14     84.95 o 
  -1  -7   9      202.51      166.59     22.13 o 
   0  -7   9     2092.73     2023.51     51.22 o 
   1  -7   9     1448.54     1337.02     47.61 o 
   2  -7   9       83.14       71.57     20.13 o 
   3  -7   9     1845.81     1961.22     66.35 o 
   4  -7   9       55.71       26.18     21.86 o 
   5  -7   9     1217.42     1297.77     57.45 o 
   6  -7   9     1280.55     1379.89     60.88 o 
   7  -7   9       55.95       19.09     25.18 o 
   8  -7   9      357.08      454.48     44.54 o 
  -8  -6   9      488.82      490.11     38.09 o 
  -7  -6   9      898.45      875.32     52.15 o 
  -6  -6   9       43.79       78.01     23.33 o 
  -5  -6   9       37.16       30.06     16.85 o 
  -4  -6   9      742.69      723.36     35.53 o 
  -3  -6   9      899.66      873.15     36.44 o 
  -2  -6   9     4778.61     4795.25     80.56 o 
  -1  -6   9     3171.29     3112.50     61.97 o 
   0  -6   9       40.90       60.23     18.11 o 
   1  -6   9      129.28      138.97     20.74 o 
   2  -6   9     3596.29     3551.17     85.96 o 
   3  -6   9        0.24      -19.83     21.89 o 
   4  -6   9      777.43      714.23     56.96 o 
   5  -6   9      107.50      145.61     22.22 o 
   6  -6   9       27.80       34.10     19.41 o 
   7  -6   9     1219.41     1322.11    108.92 o 
   8  -6   9      328.12      260.47     48.02 o 
   9  -6   9      220.20      159.03     48.83 o 
  -8  -5   9     1479.95     1666.88     65.75 o 
  -7  -5   9        6.29       15.99     24.87 o 
  -6  -5   9      126.66      111.35     23.05 o 
  -5  -5   9     1099.77     1019.54     35.65 o 
  -4  -5   9      150.48      166.93     19.71 o 
  -3  -5   9     2643.59     2622.23     56.87 o 
  -2  -5   9       92.50       67.17     16.80 o 
  -1  -5   9      301.60      303.25     29.91 o 
   0  -5   9     3505.82     3309.19     68.31 o 
   1  -5   9     4479.69     4167.65     90.91 o 
   2  -5   9     2801.41     2788.64     72.89 o 
   3  -5   9     2502.26     2306.31     99.01 o 
   4  -5   9      272.82      349.38     25.58 o 
   5  -5   9      409.87      448.65     29.95 o 
   6  -5   9     1713.64     1679.62     52.66 o 
   7  -5   9      465.74      474.88     55.78 o 
   8  -5   9     1052.32     1076.35     81.54 o 
   9  -5   9       54.52       80.33     45.05 o 
  -9  -4   9       74.14      102.45     30.28 o 
  -8  -4   9      685.64      633.12     37.55 o 
  -7  -4   9     1405.80     1372.88     47.51 o 
  -6  -4   9      994.35      903.87     34.39 o 
  -5  -4   9      336.91      347.14     24.15 o 
  -4  -4   9     3242.18     3249.38     56.06 o 
  -3  -4   9       38.27       23.98     13.97 o 
  -2  -4   9      674.87      691.91     29.00 o 
  -1  -4   9     2715.07     2592.06     58.40 o 
   0  -4   9     1856.47     1758.59     69.19 o 
   1  -4   9    10070.50     9456.64    190.50 o 
   2  -4   9       17.98       10.96     20.10 o 
   3  -4   9      539.86      491.70     84.51 o 
   4  -4   9     2974.24     2939.11    155.66 o 
   5  -4   9      811.52      741.08     41.41 o 
   6  -4   9     1095.44     1166.79     55.43 o 
   7  -4   9       38.78        4.05     30.15 o 
   8  -4   9        6.98       12.41     36.35 o 
   9  -4   9      193.79      385.24     58.81 o 
  -9  -3   9      895.37      882.94     40.91 o 
  -8  -3   9       72.52      124.09     22.97 o 
  -7  -3   9      751.03      744.61     36.00 o 
  -6  -3   9     3137.50     2960.76     49.54 o 
  -5  -3   9     2539.95     2449.14     49.15 o 
  -4  -3   9     1616.87     1674.32     39.17 o 
  -3  -3   9     2827.42     2870.46     68.88 o 
  -2  -3   9      362.64      347.92     24.21 o 
  -1  -3   9     1343.58     1240.77     50.87 o 
   0  -3   9      508.20      442.21     28.14 o 
   1  -3   9      996.67      963.55     38.70 o 
   2  -3   9     1620.43     1541.66     50.06 o 
   3  -3   9     3036.25     3049.51     72.68 o 
   4  -3   9      295.51      266.61     40.94 o 
   5  -3   9     3602.93     3578.13    126.53 o 
   6  -3   9      454.92      383.08     51.66 o 
   7  -3   9        5.07      -15.51     28.26 o 
   8  -3   9      828.08      880.69     77.16 o 
   9  -3   9       26.57      -23.47     37.50 o 
 -10  -2   9      665.22      650.66     44.01 o 
  -9  -2   9      157.18      175.69     25.60 o 
  -8  -2   9       28.71        4.61     18.18 o 
  -7  -2   9      453.97      466.01     25.67 o 
  -6  -2   9      263.46      215.65     20.54 o 
  -5  -2   9     6798.80     6815.19     76.05 o 
  -4  -2   9      346.03      395.01     18.47 o 
  -3  -2   9       91.58      112.09     15.27 o 
  -2  -2   9     2658.84     2624.81     54.50 o 
  -1  -2   9     5195.64     5201.68     97.31 o 
   0  -2   9     1213.57     1162.14     40.58 o 
   1  -2   9     2747.60     2711.35     63.03 o 
   2  -2   9        6.19       -3.44     17.74 o 
   3  -2   9     4591.82     4550.75    136.44 o 
   4  -2   9     2393.18     2390.44     99.28 o 
   5  -2   9      483.99      493.02     51.73 o 
   6  -2   9     2382.40     2290.08    104.47 o 
   7  -2   9      791.89      907.60     75.13 o 
   8  -2   9      252.21      301.75     55.30 o 
   9  -2   9      294.79      261.55     57.40 o 
 -10  -1   9      113.05      147.59     35.08 o 
  -9  -1   9      113.70       87.22     29.84 o 
  -8  -1   9     1427.06     1524.62     54.24 o 
  -7  -1   9      353.95      288.19     23.91 o 
  -6  -1   9     1587.72     1590.71     34.75 o 
  -5  -1   9     1385.28     1360.45     30.94 o 
  -4  -1   9     1484.46     1480.65     33.80 o 
  -3  -1   9     7460.69     7646.64     81.10 o 
  -2  -1   9      115.72      127.89     13.81 o 
  -1  -1   9    16229.07    16448.69    183.25 o 
   0  -1   9      639.55      651.27     28.46 o 
   1  -1   9      592.56      527.08     43.57 o 
   2  -1   9     1158.43     1231.60     65.83 o 
   3  -1   9       19.23       24.28     23.61 o 
   4  -1   9     3028.11     2814.32    107.51 o 
   5  -1   9      705.11      660.82     59.96 o 
   6  -1   9      140.08      111.34     30.14 o 
   7  -1   9      761.29      814.06     74.19 o 
   8  -1   9      554.06      481.55     63.60 o 
 -10   0   9      522.94      509.00     48.08 o 
  -9   0   9       20.80       40.44     27.61 o 
  -8   0   9     2166.29     2120.23     73.31 o 
  -7   0   9      629.28      663.67     42.24 o 
  -6   0   9     1030.06     1015.42     50.84 o 
  -5   0   9      167.96      152.48     15.71 o 
  -4   0   9       24.95       26.72     11.29 o 
  -3   0   9     8119.57     8143.96     84.27 o 
  -2   0   9     2528.97     2719.58     44.63 o 
  -1   0   9     2026.62     2089.79     56.84 o 
   0   0   9      843.60      811.14     36.33 o 
   1   0   9     5915.05     5817.28    104.15 o 
   2   0   9       75.17       79.32     18.83 o 
   3   0   9     2610.76     2301.15    144.90 o 
   4   0   9        8.50       21.55     17.05 o 
   5   0   9      244.18      231.97     24.94 o 
   6   0   9     1280.08     1364.04    124.20 o 
   7   0   9       74.80       71.76     41.21 o 
   8   0   9     1314.74     1457.88    102.79 o 
 -10   1   9      584.09      598.16     49.85 o 
  -9   1   9     1212.59     1362.42     62.30 o 
  -8   1   9       49.86       27.33     19.54 o 
  -7   1   9     1639.78     1581.28     97.86 o 
  -6   1   9      831.40      805.60     62.96 o 
  -5   1   9      128.83      133.21     18.53 o 
  -4   1   9     1492.51     1522.83     33.69 o 
  -3   1   9        4.10        4.06      8.84 o 
  -2   1   9     2710.54     2721.28     56.99 o 
  -1   1   9     3294.91     3294.07     72.86 o 
   0   1   9     1256.50     1217.99     39.07 o 
   1   1   9     8181.67     7876.21    113.52 o 
   2   1   9     4112.77     3822.83     72.88 o 
   3   1   9      141.48      146.18     21.03 o 
   4   1   9      689.41      609.61     55.90 o 
   5   1   9     1057.96     1019.33     41.60 o 
   6   1   9      862.07      948.23     43.70 o 
   7   1   9      831.38      855.55     51.83 o 
   8   1   9      108.99      124.03     48.83 o 
 -11   2   9        5.30      -20.83     27.59 o 
 -10   2   9       49.11       75.37     30.17 o 
  -9   2   9     1126.04     1214.69     74.05 o 
  -8   2   9     1612.64     1633.24     71.90 o 
  -7   2   9       82.22       75.21     25.96 o 
  -6   2   9     1375.10     1291.56     53.05 o 
  -5   2   9     5288.99     5463.13     79.77 o 
  -4   2   9       10.87       -0.04     21.34 o 
  -3   2   9     2970.32     3096.20     62.67 o 
  -2   2   9       50.24       77.77     16.90 o 
  -1   2   9     2579.14     2675.17     57.45 o 
   0   2   9     4504.97     4235.98     76.07 o 
   1   2   9      262.35      250.28     22.90 o 
   2   2   9     3596.90     3548.86     71.76 o 
   3   2   9     1796.11     1871.64     52.02 o 
   4   2   9      141.75      173.68     24.71 o 
   5   2   9     1104.67     1154.93     47.03 o 
   6   2   9       80.81       99.46     28.54 o 
   7   2   9       47.06       72.87     38.75 o 
 -10   3   9      847.69      832.14     55.21 o 
  -9   3   9        9.11       17.13     26.07 o 
  -8   3   9     2308.69     2524.57     80.78 o 
  -7   3   9     1021.27     1081.07     58.37 o 
  -6   3   9      347.80      397.16     33.00 o 
  -5   3   9     4915.79     5220.83     92.75 o 
  -4   3   9     2602.31     2894.22    102.04 o 
  -3   3   9      192.56      230.10     49.74 o 
  -2   3   9      221.00      235.17     32.81 o 
  -1   3   9      713.57      666.96     38.92 o 
   0   3   9      646.34      666.30     32.06 o 
   1   3   9     1817.20     1891.80     52.64 o 
   2   3   9        6.47       10.44     16.86 o 
   3   3   9     1024.84      944.60     56.17 o 
   4   3   9     2288.67     2266.56    101.23 o 
   5   3   9      243.43      278.10     30.35 o 
   6   3   9      428.83      390.79     53.48 o 
 -10   4   9      110.74       81.57     32.16 o 
  -9   4   9      122.75      120.42     54.53 o 
  -8   4   9       55.35       82.77     26.01 o 
  -7   4   9      140.23      143.76     24.93 o 
  -6   4   9     3614.46     3662.62    102.75 o 
  -5   4   9        0.45        3.91     17.93 o 
  -4   4   9     2121.80     2280.65    101.91 o 
  -3   4   9     2803.43     2677.56     80.78 o 
  -2   4   9     2383.36     2347.39     77.50 o 
  -1   4   9     2798.61     2791.14     66.62 o 
   0   4   9     1282.96     1325.89     77.26 o 
   1   4   9      907.44      857.96     38.51 o 
   2   4   9     1573.74     1551.78     52.77 o 
   3   4   9      346.30      432.01     51.36 o 
   4   4   9     1216.86     1321.72     68.74 o 
   5   4   9     1733.17     1680.19     91.75 o 
   6   4   9        7.79       40.08     32.24 o 
 -10   5   9      410.29      426.26     39.35 o 
  -9   5   9      210.84      216.69     33.57 o 
  -8   5   9      212.27      240.90     38.34 o 
  -7   5   9     1217.93     1285.14     61.29 o 
  -6   5   9     1185.73     1202.34     57.47 o 
  -5   5   9     1941.36     2032.66     76.74 o 
  -4   5   9       95.99       48.00     27.73 o 
  -3   5   9     1339.60     1288.34     61.72 o 
  -2   5   9     6967.09     6680.64    141.66 o 
  -1   5   9        8.34      -20.81     24.42 o 
   0   5   9      899.53      895.23     53.38 o 
   1   5   9      434.72      455.29     21.71 o 
   2   5   9        0.19       28.70     19.79 o 
   3   5   9     1327.67     1354.53    125.52 o 
   4   5   9       21.16       33.33     25.29 o 
   5   5   9      397.03      370.01     41.95 o 
 -10   6   9      372.46      429.35     51.02 o 
  -9   6   9      967.36     1126.45    143.35 o 
  -8   6   9      311.51      266.21     40.07 o 
  -7   6   9      836.95      870.23     64.24 o 
  -6   6   9      107.85       80.73     44.85 o 
  -5   6   9      285.35      274.77     53.42 o 
  -4   6   9     1262.71     1233.63     90.31 o 
  -3   6   9      474.37      566.40     63.26 o 
  -2   6   9     1717.15     1715.89    122.82 o 
  -1   6   9     1806.86     1821.33     74.41 o 
   0   6   9      699.71      592.91     48.11 o 
   1   6   9      161.56      165.15     19.22 o 
   2   6   9     1778.57     1605.03     64.69 o 
   3   6   9        3.26       32.12     34.36 o 
   4   6   9      269.22      251.53     39.51 o 
  -9   7   9       50.73       58.18     34.28 o 
  -8   7   9     1632.33     1801.54     79.85 o 
  -7   7   9      177.76      179.87     54.50 o 
  -6   7   9       31.09       32.44     43.30 o 
  -5   7   9      461.68      429.76     65.89 o 
  -4   7   9       47.95       67.38     42.83 o 
  -3   7   9     1323.77     1176.23     90.71 o 
  -2   7   9      366.39      420.52     62.45 o 
  -1   7   9      344.91      356.65     59.55 o 
   0   7   9     2381.63     2353.61    118.63 o 
   1   7   9      903.48      991.09     38.11 o 
   2   7   9      519.00      510.49     67.65 o 
   3   7   9      583.99      635.57    134.96 o 
  -8   8   9      707.20      688.00     84.51 o 
  -7   8   9      925.42      870.64     86.46 o 
  -6   8   9      467.82      498.95     72.57 o 
  -5   8   9       98.23      167.80     53.48 o 
  -4   8   9     1639.13     1803.33    107.44 o 
  -3   8   9      102.56      105.01     50.18 o 
  -2   8   9      642.53      525.26     65.42 o 
  -1   8   9      145.96      155.05     51.12 o 
   0   8   9      188.79      110.41     51.12 o 
   1   8   9     1081.92     1098.60     39.77 o 
  -7   9   9       64.77       70.61     56.11 o 
  -6   9   9      806.90      889.53     88.82 o 
  -5   9   9      702.87      713.43     80.12 o 
  -4   9   9      353.94      426.92     70.28 o 
  -3   9   9      177.79      181.97     58.47 o 
  -2   9   9       79.22       59.82     48.56 o 
  -1   9   9       94.64       59.76     51.39 o 
   0 -11  10      205.85      194.47     30.54 o 
   1 -11  10      484.89      435.14     53.40 o 
   2 -11  10      267.20      291.35     32.08 o 
   3 -11  10     1101.42     1131.69     56.53 o 
   4 -11  10       92.11       81.74     48.76 o 
  -3 -10  10       92.79      100.23     31.88 o 
  -2 -10  10       78.11      101.19     26.84 o 
  -1 -10  10      377.82      313.78     31.87 o 
   0 -10  10       12.76        7.23     21.78 o 
   1 -10  10     1708.28     1772.13     70.75 o 
   2 -10  10      111.71      100.84     23.67 o 
   3 -10  10      402.16      449.61     37.39 o 
   4 -10  10      597.28      507.66     46.13 o 
   5 -10  10      400.67      521.48     71.90 o 
   6 -10  10      168.42      137.99     58.47 o 
  -4  -9  10      453.92      499.31     45.56 o 
  -3  -9  10      748.26      755.60     42.29 o 
  -2  -9  10      263.87      251.67     47.94 o 
  -1  -9  10      120.02      144.80     26.07 o 
   0  -9  10      802.80      801.89     40.05 o 
   1  -9  10      278.22      361.27     35.48 o 
   2  -9  10      306.01      300.96     27.58 o 
   3  -9  10      430.49      458.49     42.83 o 
   4  -9  10        0.87       25.71     24.65 o 
   5  -9  10     1432.92     1561.74     77.80 o 
   6  -9  10      313.38      269.28    104.30 o 
   7  -9  10       23.14       38.31     52.54 o 
  -5  -8  10      563.77      578.76     46.45 o 
  -4  -8  10      240.08      243.84     31.74 o 
  -3  -8  10       60.65      126.72     26.65 o 
  -2  -8  10     1021.89     1069.82     47.91 o 
  -1  -8  10     1535.41     1537.28     49.10 o 
   0  -8  10      134.48      162.79     29.16 o 
   1  -8  10      608.25      629.22     32.92 o 
   2  -8  10      359.50      343.30     31.10 o 
   3  -8  10      552.50      653.24     51.19 o 
   4  -8  10     1427.62     1481.73     62.77 o 
   5  -8  10      263.90      267.41     35.16 o 
   6  -8  10      790.41      769.92     77.29 o 
   7  -8  10      437.41      478.55     46.29 o 
   8  -8  10       43.47       43.03     53.08 o 
  -6  -7  10      839.79      805.01     52.51 o 
  -5  -7  10      102.75       79.65     23.53 o 
  -4  -7  10      562.42      565.44     35.63 o 
  -3  -7  10      905.87      833.16     39.63 o 
  -2  -7  10       31.20       51.51     19.17 o 
  -1  -7  10     4248.53     4283.71     78.30 o 
   0  -7  10     1527.70     1442.57     44.99 o 
   1  -7  10      230.75      170.08     25.11 o 
   2  -7  10     1249.72     1291.07     55.58 o 
   3  -7  10      319.60      265.39     32.21 o 
   4  -7  10      959.69     1046.52     53.69 o 
   5  -7  10      249.25      267.93     70.18 o 
   6  -7  10        1.69        5.47     24.29 o 
   7  -7  10      581.78      720.50     68.15 o 
   8  -7  10      489.88      548.12     66.84 o 
  -7  -6  10      890.28      923.37     46.31 o 
  -6  -6  10      490.08      519.33     35.16 o 
  -5  -6  10       56.28       69.96     19.27 o 
  -4  -6  10       84.43       68.14     20.78 o 
  -3  -6  10      692.27      656.02     55.17 o 
  -2  -6  10     2212.45     2114.59     54.93 o 
  -1  -6  10      893.65      851.47     35.63 o 
   0  -6  10     1259.01     1124.27     44.36 o 
   1  -6  10     1499.29     1550.84     58.04 o 
   2  -6  10      120.45      148.97     26.18 o 
   3  -6  10     1275.01     1199.99     86.57 o 
   4  -6  10      360.12      262.64     51.33 o 
   5  -6  10       51.70       36.67     24.61 o 
   6  -6  10      552.61      557.47     49.10 o 
   7  -6  10       84.72       64.48     39.32 o 
   8  -6  10      754.30      833.68     76.75 o 
  -8  -5  10      135.56      203.83     30.69 o 
  -7  -5  10      874.13      874.20     43.55 o 
  -6  -5  10      411.17      421.83     32.85 o 
  -5  -5  10      222.99      213.74     22.58 o 
  -4  -5  10     1015.89      920.20     34.25 o 
  -3  -5  10      568.55      607.78     31.32 o 
  -2  -5  10     1540.13     1486.35     43.42 o 
  -1  -5  10      431.35      423.21     28.87 o 
   0  -5  10      708.89      634.10     33.25 o 
   1  -5  10     3209.39     3276.30     81.07 o 
   2  -5  10     5524.16     5226.50    152.86 o 
   3  -5  10       68.42       69.50     21.86 o 
   4  -5  10     1199.74     1021.36     58.44 o 
   5  -5  10     1048.00     1123.47    121.16 o 
   6  -5  10       56.57       94.42     36.89 o 
   7  -5  10     1019.18     1000.54     77.83 o 
   8  -5  10        4.59       20.10     36.02 o 
  -8  -4  10      654.66      684.33     65.56 o 
  -7  -4  10        3.62       29.13     20.93 o 
  -6  -4  10     1241.41     1254.06     39.72 o 
  -5  -4  10     3580.46     3346.87     66.25 o 
  -4  -4  10       24.90       -1.90     14.26 o 
  -3  -4  10     2107.95     2043.20     64.05 o 
  -2  -4  10      631.09      621.68     33.21 o 
  -1  -4  10       85.60      110.88     19.24 o 
   0  -4  10     3246.02     3150.52     78.12 o 
   1  -4  10       83.28      122.86     22.60 o 
   2  -4  10     4496.98     4504.54    163.22 o 
   3  -4  10      884.27      882.41     43.89 o 
   4  -4  10      284.39      333.99     45.19 o 
   5  -4  10     1191.65     1165.85     77.09 o 
   6  -4  10      774.14      617.72     63.40 o 
   7  -4  10       56.67       42.02     35.61 o 
   8  -4  10      132.62       85.99     45.73 o 
  -9  -3  10      162.65      162.28     35.58 o 
  -8  -3  10     1157.01     1170.41     53.63 o 
  -7  -3  10      458.85      450.43     27.55 o 
  -6  -3  10       28.27       81.17     18.99 o 
  -5  -3  10     2697.48     2539.25     51.12 o 
  -4  -3  10     4076.08     4094.20     64.11 o 
  -3  -3  10        2.28       -3.99     14.68 o 
  -2  -3  10     1040.74     1041.09     39.38 o 
  -1  -3  10     1302.29     1317.14     54.50 o 
   0  -3  10       40.59       47.05     17.60 o 
   1  -3  10     1784.55     1822.90     74.49 o 
   2  -3  10      116.87      123.63     30.28 o 
   3  -3  10      548.09      529.91     50.52 o 
   4  -3  10     3882.82     3887.37    133.81 o 
   5  -3  10      179.24      100.63     36.22 o 
   6  -3  10      711.56      649.69     63.67 o 
   7  -3  10      806.67      976.06     79.72 o 
   8  -3  10       95.54      124.57     47.01 o 
  -9  -2  10      361.60      363.75     35.40 o 
  -8  -2  10       30.79       34.28     20.09 o 
  -7  -2  10      164.03      169.73     20.32 o 
  -6  -2  10     1360.44     1310.08     37.65 o 
  -5  -2  10      110.77      113.91     18.02 o 
  -4  -2  10     3085.67     3150.02     53.40 o 
  -3  -2  10     1770.76     1818.03     42.75 o 
  -2  -2  10     2492.47     2409.51     95.03 o 
  -1  -2  10      968.04      960.21     41.21 o 
   0  -2  10     5044.21     4845.86     94.49 o 
   1  -2  10      100.13      157.48     30.89 o 
   2  -2  10     1929.18     1756.26     81.47 o 
   3  -2  10      405.51      427.06     47.89 o 
   4  -2  10     1088.41     1094.15     70.55 o 
   5  -2  10     2401.40     2366.90    108.05 o 
   6  -2  10      102.73      172.05     43.57 o 
   7  -2  10      445.51      501.58     64.27 o 
   8  -2  10      791.73      910.91     80.80 o 
 -10  -1  10      485.81      489.01     58.06 o 
  -9  -1  10      171.24      160.59     32.59 o 
  -8  -1  10       25.43      -10.15     24.98 o 
  -7  -1  10     2267.34     2348.92     53.51 o 
  -6  -1  10      138.90      144.72     16.27 o 
  -5  -1  10     2390.96     2448.11     41.97 o 
  -4  -1  10       10.33       13.05     10.96 o 
  -3  -1  10      447.32      449.12     22.46 o 
  -2  -1  10    11817.16    11690.22    178.69 o 
  -1  -1  10      282.03      402.37     41.55 o 
   0  -1  10     3809.39     3852.90    119.85 o 
   1  -1  10     1387.56     1580.29     75.94 o 
   2  -1  10      562.32      544.14     49.98 o 
   3  -1  10      779.99      729.21     57.06 o 
   4  -1  10      792.75      704.05     60.77 o 
   5  -1  10      653.21      696.36     62.52 o 
   6  -1  10      782.56      748.35     51.25 o 
   7  -1  10      299.16      494.98     63.87 o 
   8  -1  10      110.92      160.25     54.50 o 
 -10   0  10      464.28      498.30     47.83 o 
  -9   0  10     1380.51     1396.71     65.91 o 
  -8   0  10      671.61      630.91     46.20 o 
  -7   0  10      924.12      891.88     48.74 o 
  -6   0  10      409.61      490.32     29.32 o 
  -5   0  10       17.57       16.91     12.70 o 
  -4   0  10      441.79      406.78     20.05 o 
  -3   0  10      932.97      964.86     28.91 o 
  -2   0  10     3391.26     3327.52     84.64 o 
  -1   0  10     2505.51     2501.77     64.07 o 
   0   0  10      520.69      555.21     32.71 o 
   1   0  10       14.96       18.68     21.72 o 
   2   0  10     6463.21     6167.80    169.29 o 
   3   0  10      145.93       93.01     31.83 o 
   4   0  10      975.32      837.38     48.95 o 
   5   0  10      202.28      229.88     34.57 o 
   6   0  10        2.30        2.27     24.93 o 
   7   0  10      916.31     1110.61     88.15 o 
 -10   1  10        3.81      -18.66     32.47 o 
  -9   1  10      181.40      140.80     33.94 o 
  -8   1  10     2204.66     2242.35    111.22 o 
  -7   1  10      312.39      338.21     36.17 o 
  -6   1  10      188.94      244.15     30.57 o 
  -5   1  10     1856.55     1882.57     53.96 o 
  -4   1  10      853.47      855.46     26.95 o 
  -3   1  10     1411.49     1501.78     44.93 o 
  -2   1  10      747.10      747.32     33.15 o 
  -1   1  10      404.15      470.35     27.33 o 
   0   1  10     4224.90     4131.03     83.90 o 
   1   1  10     3361.08     3380.67     69.07 o 
   2   1  10     1659.41     1639.75     60.81 o 
   3   1  10     1648.12     1553.57     49.05 o 
   4   1  10      439.98      434.92     37.73 o 
   5   1  10       74.13       39.88     25.54 o 
   6   1  10      781.11      720.22    103.02 o 
   7   1  10       57.78       63.53     39.32 o 
 -10   2  10       15.61       -7.47     30.02 o 
  -9   2  10      745.10      932.48     56.42 o 
  -8   2  10      596.43      670.37     47.47 o 
  -7   2  10     2538.30     2724.42     82.48 o 
  -6   2  10      661.55      680.36     35.80 o 
  -5   2  10       95.92      121.69     22.79 o 
  -4   2  10     4799.79     4904.71     88.76 o 
  -3   2  10      201.28      201.99     22.30 o 
  -2   2  10     1484.32     1538.51     46.62 o 
  -1   2  10      564.45      591.85     31.01 o 
   0   2  10      497.95      488.12     28.91 o 
   1   2  10     2861.52     2914.37     66.10 o 
   2   2  10      638.00      628.64     33.68 o 
   3   2  10      198.98      171.29     29.85 o 
   4   2  10     1832.28     1874.80     66.28 o 
   5   2  10      709.80      729.32     40.31 o 
   6   2  10      206.69      270.10     57.02 o 
 -10   3  10      255.55      313.28     42.50 o 
  -9   3  10     1205.23     1224.03     64.16 o 
  -8   3  10       44.91       29.46     22.72 o 
  -7   3  10      865.16      802.65     50.27 o 
  -6   3  10     1330.85     1396.44     87.91 o 
  -5   3  10     2922.00     2891.23     84.01 o 
  -4   3  10      844.86      871.69     51.63 o 
  -3   3  10     2192.02     2385.64     76.51 o 
  -2   3  10      740.62      736.42     34.15 o 
  -1   3  10        6.91        7.98     16.15 o 
   0   3  10     1690.79     1614.17     49.32 o 
   1   3  10        1.83      -15.72     15.72 o 
   2   3  10     1872.84     1798.52     88.13 o 
   3   3  10      948.70      961.49     42.75 o 
   4   3  10       53.66       56.34     23.45 o 
   5   3  10     1289.77     1316.63     53.34 o 
   6   3  10      377.24      478.64     46.86 o 
 -10   4  10      594.39      635.82     52.09 o 
  -9   4  10        0.94      -17.71     29.33 o 
  -8   4  10       13.98       36.49     40.80 o 
  -7   4  10      280.24      213.09     45.02 o 
  -6   4  10       59.19       73.22     24.31 o 
  -5   4  10     4250.54     4516.56    113.88 o 
  -4   4  10      986.46     1092.66     79.01 o 
  -3   4  10       42.19      -12.58     26.28 o 
  -2   4  10     2507.05     2201.70     79.09 o 
  -1   4  10     3198.76     3200.98    104.81 o 
   0   4  10     1074.79      969.47     40.91 o 
   1   4  10      855.83      772.25     37.71 o 
   2   4  10       27.44       22.61     19.44 o 
   3   4  10      624.78      613.60     38.79 o 
   4   4  10      902.89      906.48     56.38 o 
   5   4  10       44.38       26.47     25.31 o 
  -9   5  10      392.35      360.01     45.06 o 
  -8   5  10     1132.07     1158.91    172.93 o 
  -7   5  10      205.08      201.25     46.06 o 
  -6   5  10     1398.81     1842.58    109.87 o 
  -5   5  10      324.88      395.87     59.55 o 
  -4   5  10      966.54      985.86     58.08 o 
  -3   5  10     1883.18     1872.05     77.40 o 
  -2   5  10        5.87       58.06     31.38 o 
  -1   5  10     3575.73     3444.92     99.72 o 
   0   5  10      504.45      420.88     44.34 o 
   1   5  10       21.69       -9.58     19.28 o 
   2   5  10      471.07      446.93     33.76 o 
   3   5  10      312.07      361.85     40.61 o 
   4   5  10      501.29      557.39     40.99 o 
  -9   6  10        5.94       -7.29     42.32 o 
  -8   6  10      619.87      617.59     53.13 o 
  -7   6  10      480.77      471.44     68.32 o 
  -6   6  10      119.52       64.48     49.71 o 
  -5   6  10       90.12      128.48     53.75 o 
  -4   6  10       82.97      143.86     50.31 o 
  -3   6  10      898.13      920.14     59.18 o 
  -2   6  10     1334.89     1321.87     68.69 o 
  -1   6  10       20.79       15.50     29.84 o 
   0   6  10      818.30      773.91     56.77 o 
   1   6  10     1954.73     2106.71     85.09 o 
   2   6  10       16.14       66.23     44.11 o 
   3   6  10      887.12      839.53     59.01 o 
  -8   7  10      179.44      187.83     61.71 o 
  -7   7  10      995.80     1083.90     98.13 o 
  -6   7  10      844.23      908.07     85.86 o 
  -5   7  10       78.96      200.18     60.03 o 
  -4   7  10      598.88      495.04     70.07 o 
  -3   7  10      222.65      219.60     58.20 o 
  -2   7  10      669.98      641.20     72.91 o 
  -1   7  10      926.59     1007.62     82.96 o 
   0   7  10       29.27       31.23     41.21 o 
   1   7  10      983.51      973.22     86.13 o 
   2   7  10      683.41      724.49     80.19 o 
  -7   8  10      109.43      103.26     61.51 o 
  -6   8  10      498.80      592.84     78.51 o 
  -5   8  10      823.90      896.27     87.07 o 
  -4   8  10       24.15      -26.84     44.65 o 
  -3   8  10      734.11      693.13     78.17 o 
  -2   8  10       10.95       -7.42     46.54 o 
  -1   8  10      160.77      172.19     59.42 o 
   0   8  10      417.45      452.96     72.44 o 
  -4   9  10      992.21      779.86     85.65 o 
  -1 -10  11        8.44        9.97     22.98 o 
   0 -10  11      381.02      308.59     33.01 o 
   1 -10  11      159.63      144.14     26.95 o 
   2 -10  11      814.62      875.71     42.77 o 
   3 -10  11      232.54      211.18     32.35 o 
   4 -10  11       25.00       44.04     30.17 o 
   5 -10  11      121.73      169.25     38.51 o 
  -3  -9  11        1.51        3.09     22.66 o 
  -2  -9  11      108.99      119.55     27.02 o 
  -1  -9  11      690.56      774.03     64.00 o 
   0  -9  11       12.75       34.90     21.57 o 
   1  -9  11      579.24      678.78     37.07 o 
   2  -9  11       23.93       -5.42     33.92 o 
   3  -9  11       10.76      -12.32     24.91 o 
   4  -9  11     1016.99     1086.66    136.64 o 
   5  -9  11      242.36      253.07     63.43 o 
   6  -9  11      634.85      660.11     52.49 o 
  -5  -8  11      116.16       99.12     33.21 o 
  -4  -8  11      289.88      261.20     31.80 o 
  -3  -8  11      752.81      718.62     58.27 o 
  -2  -8  11      351.97      313.45     42.87 o 
  -1  -8  11      586.93      586.39     42.95 o 
   0  -8  11     1662.02     1680.89     53.32 o 
   1  -8  11      106.39      123.22     31.97 o 
   2  -8  11      355.65      333.16     38.63 o 
   3  -8  11      686.68      736.23     52.78 o 
   4  -8  11      288.91      341.98     38.76 o 
   5  -8  11      766.03      851.46     85.76 o 
   6  -8  11        5.42       26.32     30.37 o 
   7  -8  11       47.51       20.71     30.01 o 
  -6  -7  11      153.06      148.10     45.84 o 
  -5  -7  11      797.26      810.79     53.37 o 
  -4  -7  11       11.77       23.26     21.11 o 
  -3  -7  11      184.78      167.37     27.72 o 
  -2  -7  11     1467.72     1415.54     47.79 o 
  -1  -7  11      310.04      344.94     28.82 o 
   0  -7  11     1412.75     1354.43     52.35 o 
   1  -7  11     1543.08     1410.26     60.01 o 
   2  -7  11      181.33      243.45     32.29 o 
   3  -7  11      339.77      363.03     88.18 o 
   4  -7  11      344.85      372.78     53.99 o 
   5  -7  11        2.22       28.95     26.41 o 
   6  -7  11      360.45      366.29     57.33 o 
   7  -7  11      353.33      475.08     65.15 o 
  -6  -6  11      729.56      694.02     35.70 o 
  -5  -6  11        1.34       13.26     20.00 o 
  -4  -6  11        5.66       15.90     18.97 o 
  -3  -6  11      607.16      570.91     33.50 o 
  -2  -6  11      157.05      151.36     23.50 o 
  -1  -6  11     2687.30     2449.90     57.61 o 
   0  -6  11       60.92       47.67     20.20 o 
   1  -6  11       19.41       50.85     22.21 o 
   2  -6  11     1885.10     1862.18     66.57 o 
   3  -6  11     1107.00     1129.26     53.65 o 
   4  -6  11      518.41      466.12     69.10 o 
   5  -6  11      736.67      656.10     65.22 o 
   6  -6  11        2.18       12.54     32.64 o 
   7  -6  11      446.98      429.69     59.96 o 
  -7  -5  11       63.46      112.77     27.92 o 
  -6  -5  11      126.68      108.04     21.23 o 
  -5  -5  11      827.31      831.24     34.94 o 
  -4  -5  11     1506.06     1464.51     47.72 o 
  -3  -5  11      930.32      912.28     45.74 o 
  -2  -5  11      800.19      736.94     33.78 o 
  -1  -5  11      281.03      295.70     27.07 o 
   0  -5  11      738.55      740.47     42.94 o 
   1  -5  11     2254.63     2102.10    128.11 o 
   2  -5  11      656.21      741.35     59.86 o 
   3  -5  11     3933.48     3782.21    178.80 o 
   4  -5  11       71.02       67.24     33.18 o 
   5  -5  11       33.00       56.65     34.53 o 
   6  -5  11      483.21      572.87     64.95 o 
   7  -5  11       68.98       76.75     40.06 o 
  -8  -4  11       41.80       40.33     35.72 o 
  -7  -4  11     1351.81     1332.77     44.53 o 
  -6  -4  11      473.16      452.61     28.80 o 
  -5  -4  11      125.24      103.47     19.86 o 
  -4  -4  11     3466.67     3460.40     61.67 o 
  -3  -4  11      525.19      483.22     28.88 o 
  -2  -4  11      210.77      266.07     26.38 o 
  -1  -4  11      896.81      872.65     97.15 o 
   0  -4  11      213.24      153.90     25.39 o 
   1  -4  11     2215.69     2221.30     66.60 o 
   2  -4  11      317.09      343.23     47.62 o 
   3  -4  11      331.95      240.84     41.68 o 
   4  -4  11      720.49      603.90     58.34 o 
   5  -4  11     1814.67     2050.11    104.00 o 
   6  -4  11       82.64       92.20     38.51 o 
   7  -4  11      832.24      701.56     73.38 o 
  -8  -3  11      184.82      233.96     34.14 o 
  -7  -3  11      446.58      406.15     27.84 o 
  -6  -3  11      414.38      365.67     25.66 o 
  -5  -3  11     1070.10     1014.49     41.75 o 
  -4  -3  11      301.24      276.89     21.92 o 
  -3  -3  11     3100.96     3139.20     61.91 o 
  -2  -3  11     1424.24     1465.54     69.06 o 
  -1  -3  11        0.85        2.37     16.68 o 
   0  -3  11     2111.28     2094.75     62.77 o 
   1  -3  11       77.77       95.10     32.71 o 
   2  -3  11      680.71      724.56     57.93 o 
   3  -3  11     1672.78     1734.88     87.88 o 
   4  -3  11        0.10      -15.51     25.49 o 
   5  -3  11     2626.62     2587.78    115.40 o 
   6  -3  11      487.85      420.79     57.93 o 
   7  -3  11       69.78       36.55     40.26 o 
  -9  -2  11       88.94       89.48     38.03 o 
  -8  -2  11        2.00        6.45     39.69 o 
  -7  -2  11       74.33       59.32     21.10 o 
  -6  -2  11      591.89      608.87     29.47 o 
  -5  -2  11     1622.98     1570.41     52.80 o 
  -4  -2  11     1491.05     1545.36     44.58 o 
  -3  -2  11      257.14      256.22     23.96 o 
  -2  -2  11     1917.11     1881.02     92.90 o 
  -1  -2  11     4533.63     4385.24    137.25 o 
   0  -2  11      178.71      172.86     34.06 o 
   1  -2  11     1999.66     1880.35     86.33 o 
   2  -2  11      111.60      153.50     35.41 o 
   3  -2  11      557.78      604.44     54.63 o 
   4  -2  11      739.89      772.44     63.87 o 
   5  -2  11       47.35       34.73     33.39 o 
   6  -2  11      517.35      505.43     63.80 o 
   7  -2  11      556.73      526.74     68.46 o 
  -9  -1  11      428.46      420.26     36.57 o 
  -8  -1  11     1100.49     1249.97     51.44 o 
  -7  -1  11       12.67        7.89     19.42 o 
  -6  -1  11     2068.98     2137.45     53.41 o 
  -5  -1  11       75.14       46.84     16.91 o 
  -4  -1  11     1080.80     1069.51     36.43 o 
  -3  -1  11      688.46      663.47     31.94 o 
  -2  -1  11       45.97       72.10     28.87 o 
  -1  -1  11     5037.08     4702.37    141.09 o 
   0  -1  11     1723.02     1695.02     79.92 o 
   1  -1  11        1.74       77.16     29.81 o 
   2  -1  11      405.98      476.29     50.45 o 
   3  -1  11     1907.71     1720.71     87.75 o 
   4  -1  11      110.15      165.98     40.87 o 
   5  -1  11      914.62      878.73     72.37 o 
   6  -1  11       43.59       75.01     30.50 o 
   7  -1  11      478.30      606.39     72.50 o 
  -9   0  11       14.31      -19.55     26.35 o 
  -8   0  11      949.30      957.81     46.20 o 
  -7   0  11     1731.42     1853.69     58.04 o 
  -6   0  11      105.34       80.49     21.48 o 
  -5   0  11       79.74       75.43     13.64 o 
  -4   0  11      519.60      466.67     28.32 o 
  -3   0  11      113.30      129.27     24.28 o 
  -2   0  11     2520.57     2715.99    101.37 o 
  -1   0  11       50.80       65.56     28.66 o 
   0   0  11     1818.54     1874.76     85.05 o 
   1   0  11     2971.94     2966.61    108.59 o 
   2   0  11      370.92      372.97     45.66 o 
   3   0  11     2965.71     2839.62     86.84 o 
   4   0  11      494.36      401.06     40.86 o 
   5   0  11      177.23      188.08     34.66 o 
   6   0  11      293.99      318.45     42.93 o 
   7   0  11       52.64      -13.76     40.47 o 
  -9   1  11      205.36      108.17     33.11 o 
  -8   1  11       63.58       56.08     44.31 o 
  -7   1  11     1705.13     1777.98     69.12 o 
  -6   1  11     1559.51     1616.05     46.18 o 
  -5   1  11      280.90      257.31     40.36 o 
  -4   1  11     1241.61     1282.54     78.94 o 
  -3   1  11     1789.82     2000.34     54.21 o 
  -2   1  11     1133.17     1147.64     42.55 o 
  -1   1  11     1362.65     1408.35     45.73 o 
   0   1  11       84.15       88.30     20.00 o 
   1   1  11     2193.77     2187.79     73.01 o 
   2   1  11     2292.64     2382.23     78.58 o 
   3   1  11        2.88       16.53     44.72 o 
   4   1  11      329.29      294.37     40.80 o 
   5   1  11      513.69      530.78     63.60 o 
   6   1  11       46.12      -11.47     27.64 o 
  -9   2  11       20.53      -33.25     66.57 o 
  -8   2  11     1572.40     1548.82     56.57 o 
  -7   2  11        7.13      -13.05     24.59 o 
  -6   2  11     1631.24     1719.55     69.72 o 
  -5   2  11     2032.79     2092.41     59.99 o 
  -4   2  11      255.81      271.48     36.57 o 
  -3   2  11     2105.45     2155.96     89.03 o 
  -2   2  11      380.68      411.24     32.52 o 
  -1   2  11        9.88       20.03     17.63 o 
   0   2  11      695.15      704.68     40.03 o 
   1   2  11      166.30      150.08     31.94 o 
   2   2  11      735.95      760.86     41.02 o 
   3   2  11     1389.88     1366.35     67.40 o 
   4   2  11      432.34      487.91     44.54 o 
   5   2  11      496.22      491.25     48.65 o 
  -9   3  11      293.85      293.00     42.75 o 
  -8   3  11      691.24      737.60    104.74 o 
  -7   3  11      146.52      151.39     33.98 o 
  -6   3  11       62.13       37.92     27.97 o 
  -5   3  11      526.39      520.58     45.11 o 
  -4   3  11     3881.49     4113.54    182.64 o 
  -3   3  11      212.35      193.66     35.36 o 
  -2   3  11      502.80      533.73     62.82 o 
  -1   3  11     2212.32     2080.02     58.12 o 
   0   3  11      220.02      179.50     24.61 o 
   1   3  11     1992.18     1836.92     82.39 o 
   2   3  11      199.11      242.34     28.06 o 
   3   3  11      503.19      501.40     36.10 o 
   4   3  11     1264.44     1462.34     74.78 o 
   5   3  11       78.34       55.76     26.60 o 
  -9   4  11      217.25      193.98     42.42 o 
  -8   4  11       68.85       68.14     48.02 o 
  -7   4  11      295.05      275.42     38.99 o 
  -6   4  11      990.74      849.06     82.48 o 
  -5   4  11      464.07      556.83    103.46 o 
  -4   4  11     1875.80     1848.41     74.78 o 
  -3   4  11     1757.47     1790.36    135.60 o 
  -2   4  11      800.54      762.69     52.60 o 
  -1   4  11      626.74      694.78     71.59 o 
   0   4  11     2205.00     1996.26     78.20 o 
   1   4  11       54.81       95.13     23.46 o 
   2   4  11      260.29      255.97     47.21 o 
   3   4  11      155.98      201.54     29.23 o 
   4   4  11       41.86       11.76     23.91 o 
  -9   5  11      109.42      182.31     41.89 o 
  -8   5  11       82.68      121.39     37.42 o 
  -7   5  11     1272.79     1174.21     94.62 o 
  -6   5  11       20.37       54.72     34.64 o 
  -5   5  11      809.77      923.69     59.08 o 
  -4   5  11        9.52        8.81     31.66 o 
  -3   5  11       63.46       24.96     32.96 o 
  -2   5  11     2150.64     2036.66    149.86 o 
  -1   5  11      563.64      504.74     48.79 o 
   0   5  11      430.96      468.26     46.57 o 
   1   5  11      726.29      694.44     55.44 o 
   2   5  11      477.60      457.55     36.85 o 
   3   5  11      146.43      136.77     29.11 o 
  -8   6  11      241.32      291.43     71.09 o 
  -7   6  11       55.05      139.88     57.80 o 
  -6   6  11      557.06      512.04     76.41 o 
  -5   6  11       52.23       62.39     49.44 o 
  -4   6  11       80.33       84.07     35.40 o 
  -3   6  11      661.57      632.13     60.94 o 
  -2   6  11      179.40      160.18     40.19 o 
  -1   6  11     1173.44      971.34     96.04 o 
   0   6  11      488.81      453.53     49.94 o 
   1   6  11       75.69       50.01     34.33 o 
   2   6  11     1381.40     1525.46    107.03 o 
  -7   7  11      684.14      758.89     87.41 o 
  -6   7  11      298.11      404.80     71.49 o 
  -5   7  11      793.43      877.86     87.00 o 
  -4   7  11      213.65      305.73     64.21 o 
  -3   7  11      271.46      249.61     62.45 o 
  -2   7  11      305.26      220.27     56.59 o 
  -1   7  11      126.54       89.03     53.96 o 
   0   7  11      578.79      656.44     78.64 o 
  -5   8  11        0.54        6.27     55.91 o 
  -4   8  11      763.27      718.76     87.14 o 
  -3   8  11      302.03      338.37     71.22 o 
   1 -10  12      144.94      242.39     35.77 o 
   2 -10  12      298.68      261.37     34.94 o 
  -2  -9  12      443.62      431.93     41.55 o 
  -1  -9  12       54.68       71.59     24.50 o 
   0  -9  12      817.92      843.05     43.02 o 
   1  -9  12      202.03      220.56     28.67 o 
   2  -9  12      151.09      137.70     35.20 o 
   3  -9  12      266.60      244.59     52.61 o 
   4  -9  12       89.93       59.69     32.07 o 
  -4  -8  12      524.37      487.38     44.12 o 
  -3  -8  12        7.44       39.61     24.06 o 
  -2  -8  12      815.65      924.27     55.74 o 
  -1  -8  12     1045.62     1036.57     45.53 o 
   0  -8  12      124.73      147.81     25.73 o 
   1  -8  12      798.41      728.62     51.67 o 
   2  -8  12      359.03      392.63     41.88 o 
   3  -8  12       69.37      106.07     31.27 o 
   4  -8  12      471.32      493.44     46.23 o 
   5  -8  12        5.84       -4.51     28.73 o 
  -5  -7  12      238.60      247.73     45.34 o 
  -4  -7  12      407.71      482.27     36.38 o 
  -3  -7  12       57.58       40.21     21.54 o 
  -2  -7  12       10.85       58.60     22.25 o 
  -1  -7  12      782.38      876.45     40.37 o 
   0  -7  12      956.71      822.20     53.26 o 
   1  -7  12       10.01        2.90     23.05 o 
   2  -7  12      404.96      436.41     62.55 o 
   3  -7  12      734.25      748.45     49.41 o 
   4  -7  12       17.27       31.34     28.27 o 
   5  -7  12      334.19      282.05     54.56 o 
   6  -7  12      171.42      195.59     53.75 o 
  -6  -6  12       88.09       69.88     25.38 o 
  -5  -6  12      203.34      187.49     28.32 o 
  -4  -6  12      170.31      150.89     25.93 o 
  -3  -6  12      165.11      173.46     26.08 o 
  -2  -6  12     1188.59     1222.00     45.83 o 
  -1  -6  12      105.67      102.20     26.83 o 
   0  -6  12     1364.89     1357.83     60.26 o 
   1  -6  12      897.37      947.81     51.97 o 
   2  -6  12      480.23      542.62    106.19 o 
   3  -6  12     1371.73     1596.95     94.69 o 
   4  -6  12     1383.47     1324.68     86.26 o 
   5  -6  12       76.38       68.86     41.01 o 
   6  -6  12      407.11      419.64     61.10 o 
  -6  -5  12      564.21      612.32     33.88 o 
  -5  -5  12      198.49      204.64     28.79 o 
  -4  -5  12      565.32      658.77     36.62 o 
  -3  -5  12     2262.97     2179.94     66.45 o 
  -2  -5  12      289.30      272.50     26.56 o 
  -1  -5  12      595.38      619.83     42.84 o 
   0  -5  12       55.58       82.13     24.58 o 
   1  -5  12      322.37      366.54     35.15 o 
   2  -5  12     2430.20     2667.03    115.53 o 
   3  -5  12       36.26       59.69     34.94 o 
   4  -5  12      663.26      734.67     69.47 o 
   5  -5  12      177.35      214.20     48.02 o 
   6  -5  12      196.14      256.42     54.70 o 
  -7  -4  12        2.66       -0.74     20.05 o 
  -6  -4  12      730.35      677.47     33.74 o 
  -5  -4  12     1154.49     1146.25     45.73 o 
  -4  -4  12       99.87      102.41     22.80 o 
  -3  -4  12     1458.45     1454.05     52.32 o 
  -2  -4  12      763.29      827.65     79.69 o 
  -1  -4  12      252.01      248.39     31.32 o 
   0  -4  12      577.06      604.07     39.32 o 
   1  -4  12      579.43      641.13     61.04 o 
   2  -4  12      504.13      459.43     53.28 o 
   3  -4  12      476.53      448.78     53.96 o 
   4  -4  12      517.71      536.86     59.96 o 
   5  -4  12      120.03      215.89     49.30 o 
   6  -4  12     2003.30     2286.57    118.37 o 
   7  -4  12       16.02       -1.28     38.58 o 
  -8  -3  12       13.44        8.44     27.26 o 
  -7  -3  12      112.93      108.70     24.46 o 
  -6  -3  12        8.94        4.36     17.19 o 
  -5  -3  12       94.58       95.22     19.20 o 
  -4  -3  12     2081.77     2084.79     47.45 o 
  -3  -3  12      341.62      421.98     54.46 o 
  -2  -3  12      477.46      499.32     55.51 o 
  -1  -3  12     2344.81     2339.31    102.92 o 
   0  -3  12      530.65      618.06     58.00 o 
   1  -3  12      897.87      753.49     61.98 o 
   2  -3  12      756.36      683.82     60.30 o 
   3  -3  12       61.28       43.84     31.09 o 
   4  -3  12     1837.30     2077.43    106.56 o 
   5  -3  12      143.14      161.87     45.19 o 
   6  -3  12      707.59      874.55     78.10 o 
  -8  -2  12      267.46      195.42     39.11 o 
  -7  -2  12      227.58      181.33     26.26 o 
  -6  -2  12      216.14      213.91     23.23 o 
  -5  -2  12     1081.90     1149.61     37.76 o 
  -4  -2  12     1087.60     1143.47     45.02 o 
  -3  -2  12     2202.35     2051.20     73.58 o 
  -2  -2  12      272.74      249.34     41.07 o 
  -1  -2  12      435.40      369.73     46.74 o 
   0  -2  12     3808.13     3782.02    130.98 o 
   1  -2  12      119.36      124.84     35.75 o 
   2  -2  12      655.17      579.89     56.25 o 
   3  -2  12      271.81      203.62     43.70 o 
   4  -2  12       33.74       35.95     32.58 o 
   5  -2  12      264.83      312.54     54.56 o 
   6  -2  12      232.49      214.54     50.65 o 
  -8  -1  12       51.07       14.09     30.97 o 
  -7  -1  12     1140.98     1159.67     63.01 o 
  -6  -1  12      266.77      335.41     27.51 o 
  -5  -1  12     1037.25     1052.40     38.65 o 
  -4  -1  12        9.97      -12.68     24.55 o 
  -3  -1  12       36.65        6.61     26.84 o 
  -2  -1  12      769.01      697.24     58.14 o 
  -1  -1  12     1109.32     1167.80     71.09 o 
   0  -1  12      994.14     1038.17     67.44 o 
   1  -1  12     1394.32     1268.77     77.36 o 
   2  -1  12      684.84      716.19     61.51 o 
   3  -1  12        9.50        1.55     31.16 o 
   4  -1  12     1289.99     1191.47     80.53 o 
   5  -1  12       35.28       14.03     27.53 o 
   6  -1  12      562.94      616.03     54.42 o 
  -8   0  12      380.56      383.27     51.44 o 
  -7   0  12      151.06      194.74     25.61 o 
  -6   0  12     1838.63     1903.08    101.71 o 
  -5   0  12      196.44      145.95     48.36 o 
  -4   0  12       12.22      -13.08     25.22 o 
  -3   0  12     1577.16     1482.84     80.12 o 
  -2   0  12        1.46       19.36     24.48 o 
  -1   0  12     2744.19     2940.24    111.96 o 
   0   0  12      492.86      500.78     51.93 o 
   1   0  12       48.71       80.39     31.23 o 
   2   0  12     2548.21     2693.28     87.79 o 
   3   0  12     1214.52     1152.72     60.06 o 
   4   0  12      677.68      643.62     59.49 o 
   5   0  12      350.26      234.07    101.34 o 
   6   0  12       11.09       23.57     30.41 o 
  -9   1  12        0.16       14.67     24.39 o 
  -8   1  12      661.82      702.41     36.93 o 
  -7   1  12      662.88      801.62     53.64 o 
  -6   1  12      312.29      306.49     39.00 o 
  -5   1  12     1708.22     1794.86    107.15 o 
  -4   1  12     1474.91     1656.41     70.33 o 
  -3   1  12      504.49      532.74     33.06 o 
  -2   1  12     1098.87     1019.90     51.56 o 
  -1   1  12      190.55      189.96     30.80 o 
   0   1  12      563.67      545.11     60.90 o 
   1   1  12      951.04     1024.92     77.16 o 
   2   1  12      267.06      275.98     35.68 o 
   3   1  12     1401.41     1355.36     65.64 o 
   4   1  12      190.30      197.16     36.70 o 
   5   1  12        8.65      -27.58     56.79 o 
  -9   2  12      309.65      357.98     46.44 o 
  -8   2  12        6.96       21.81     30.29 o 
  -7   2  12     1323.54     1518.22    168.61 o 
  -6   2  12      268.62      204.56     60.77 o 
  -5   2  12       73.13      125.30     33.84 o 
  -4   2  12     1635.22     1698.85     72.83 o 
  -3   2  12     1200.76     1346.54     69.50 o 
  -2   2  12       58.77       70.86     21.71 o 
  -1   2  12      658.51      747.45     66.25 o 
   0   2  12      523.68      553.77     34.72 o 
   1   2  12      432.82      400.69     40.09 o 
   2   2  12      795.36      805.55     53.09 o 
   3   2  12        1.26      -14.61     25.30 o 
   4   2  12      695.89      824.02     57.95 o 
  -8   3  12      281.97      239.97     42.32 o 
  -7   3  12       68.41       58.16     33.12 o 
  -6   3  12       65.07       38.38     49.44 o 
  -5   3  12     1154.38     1147.64     64.12 o 
  -4   3  12        9.48      -12.37     30.07 o 
  -3   3  12     2731.07     2765.04     91.37 o 
  -2   3  12     1371.01     1490.35     71.22 o 
  -1   3  12        3.07       -7.29     28.48 o 
   0   3  12     1301.33     1294.12     50.30 o 
   1   3  12      300.85      284.38     29.88 o 
   2   3  12      497.24      535.55     41.70 o 
   3   3  12      521.49      581.32     44.48 o 
   4   3  12        4.61       -0.16     30.18 o 
  -8   4  12       14.64       17.48     53.52 o 
  -7   4  12      136.99      148.28     60.90 o 
  -6   4  12      533.29      576.79     77.76 o 
  -5   4  12      877.14      861.53     59.26 o 
  -4   4  12      938.81     1105.66     65.47 o 
  -3   4  12      203.86      295.55     67.98 o 
  -2   4  12      698.54      642.07     53.17 o 
  -1   4  12     1534.20     1630.02     75.55 o 
   0   4  12       14.30       41.74     32.71 o 
   1   4  12      727.02      717.22     67.11 o 
   2   4  12      157.99      168.67     28.93 o 
   3   4  12       10.14       19.53     24.20 o 
  -7   5  12       24.33      -22.19     53.48 o 
  -6   5  12      570.59      531.35     57.19 o 
  -5   5  12       12.63       89.94     37.41 o 
  -4   5  12      130.02      229.95     42.62 o 
  -3   5  12      165.99      133.40     39.33 o 
  -2   5  12      258.15      208.25     42.33 o 
  -1   5  12      991.84     1020.34     86.36 o 
   0   5  12     1089.79     1089.01     93.34 o 
   1   5  12       15.20       -4.69     32.30 o 
  -6   6  12       79.58      166.66     62.45 o 
  -5   6  12      359.14      302.89     71.02 o 
  -4   6  12      482.63      587.53     56.25 o 
  -3   6  12       18.72       55.00     37.63 o 
  -2   6  12      984.39      895.67    117.02 o 
  -1   6  12        3.32       22.19     34.19 o 
   0   6  12      487.15      431.68     51.82 o 
  -4   7  12      286.43      212.52     68.25 o 
  -3   7  12      267.77      311.59     71.36 o 
   0  -9  13      383.83      330.23     49.05 o 
   1  -9  13      419.37      452.45     41.19 o 
   2  -9  13      249.54      226.03     40.32 o 
  -2  -8  13       53.49       29.85     28.18 o 
  -1  -8  13      253.79      270.64     31.07 o 
   0  -8  13      913.36      885.93     48.69 o 
   1  -8  13       63.45       48.69     30.05 o 
   2  -8  13      134.68      141.55     69.94 o 
   3  -8  13      387.23      401.67     45.37 o 
   4  -8  13       17.50       73.92     45.39 o 
  -4  -7  13      114.14       74.10     27.87 o 
  -3  -7  13       11.38       30.66     23.06 o 
  -2  -7  13       47.61       59.67     23.29 o 
  -1  -7  13      368.15      330.33     31.15 o 
   0  -7  13       47.07       24.51     33.22 o 
   1  -7  13      984.63      908.44     55.56 o 
   2  -7  13      313.99      313.81     51.29 o 
   3  -7  13       14.73       15.92     35.41 o 
   4  -7  13      606.01      567.68     68.66 o 
   5  -7  13      112.53       49.37     44.51 o 
  -5  -6  13       81.48       98.56     26.54 o 
  -4  -6  13       33.83       51.77     24.58 o 
  -3  -6  13      492.12      446.21     33.63 o 
  -2  -6  13      421.40      455.06     33.13 o 
  -1  -6  13     1198.62     1277.10     61.39 o 
   0  -6  13      391.98      456.69     41.46 o 
   1  -6  13      118.75      112.47     29.66 o 
   2  -6  13      887.43      902.14     76.62 o 
   3  -6  13      870.05      874.08     77.43 o 
   4  -6  13      173.62      241.38     51.73 o 
   5  -6  13      708.25      593.85     71.69 o 
  -6  -5  13       82.23       96.22     38.90 o 
  -5  -5  13      772.77      789.44     41.72 o 
  -4  -5  13      980.71      934.97     50.92 o 
  -3  -5  13      135.18      185.41     25.67 o 
  -2  -5  13     1595.35     1532.30     65.39 o 
  -1  -5  13       12.07       20.53     23.05 o 
   0  -5  13       31.47       26.98     34.60 o 
   1  -5  13      476.84      448.64     57.60 o 
   2  -5  13        0.29       13.15     30.62 o 
   3  -5  13     1131.08     1216.02     86.46 o 
   4  -5  13      210.08      256.42     53.62 o 
   5  -5  13        3.57        3.04     40.06 o 
  -6  -4  13      112.92       95.08     22.70 o 
  -5  -4  13       79.17       62.47     22.92 o 
  -4  -4  13      887.28      941.95     44.47 o 
  -3  -4  13      631.49      702.77     69.93 o 
  -2  -4  13       47.86       66.61     26.03 o 
  -1  -4  13      505.40      503.00     57.87 o 
   0  -4  13      954.88      996.29     73.18 o 
   1  -4  13      105.29      132.06     41.01 o 
   2  -4  13      912.67     1011.67     77.16 o 
   3  -4  13        0.52       13.42     33.79 o 
   4  -4  13      288.26      320.23     55.44 o 
   5  -4  13      943.97     1035.34     85.86 o 
  -7  -3  13       23.25      -10.87     22.49 o 
  -6  -3  13        4.30       -7.77     18.53 o 
  -5  -3  13      351.86      364.45     27.31 o 
  -4  -3  13       73.36      114.60     26.63 o 
  -3  -3  13     1448.08     1376.07     86.26 o 
  -2  -3  13     1731.37     1757.81     96.99 o 
  -1  -3  13       11.69       26.98     31.77 o 
   0  -3  13     1133.30     1132.53     76.08 o 
   1  -3  13      901.17      971.13     71.49 o 
   2  -3  13      168.45      226.21     46.40 o 
   3  -3  13      493.70      533.35     61.71 o 
   4  -3  13       42.22       29.41     34.26 o 
   5  -3  13      517.40      567.34     70.01 o 
  -7  -2  13      148.04      137.72     37.15 o 
  -6  -2  13      546.33      564.11     44.16 o 
  -5  -2  13      137.35      117.45     23.49 o 
  -4  -2  13     1292.72     1330.07     65.04 o 
  -3  -2  13      175.13      212.59     43.57 o 
  -2  -2  13     1020.85     1133.94     77.97 o 
  -1  -2  13     1083.95     1128.95     76.82 o 
   0  -2  13       26.35       12.68     30.01 o 
   1  -2  13     1283.08     1255.34     82.01 o 
   2  -2  13      615.15      613.48     60.57 o 
   3  -2  13        0.01       11.94     31.90 o 
   4  -2  13      259.61      289.07     52.34 o 
   5  -2  13      203.45      222.03     52.34 o 
  -7  -1  13      151.54      175.73     38.97 o 
  -5  -1  13      584.97      755.30     51.64 o 
  -4  -1  13      162.20      118.23     39.32 o 
  -3  -1  13       27.02      -19.15     29.54 o 
  -2  -1  13      474.41      429.22     52.94 o 
  -1  -1  13      528.76      620.69     59.96 o 
   0  -1  13     1681.82     1723.81     91.79 o 
   1  -1  13        7.92       -1.75     30.35 o 
   2  -1  13      471.49      435.08     55.17 o 
   3  -1  13     1109.81     1130.17     79.31 o 
   4  -1  13       41.38       16.78     29.14 o 
   5  -1  13      687.06      634.47     54.72 o 
  -8   0  13      162.79      217.64     54.29 o 
  -5   0  13      702.42      633.37     71.29 o 
  -4   0  13      848.29      908.12    102.48 o 
  -3   0  13      245.64      330.63     41.58 o 
  -2   0  13     1783.10     1786.74     89.77 o 
  -1   0  13      189.92      175.63     40.26 o 
   0   0  13     1116.32     1248.93     62.43 o 
   1   0  13      812.36      822.69     52.39 o 
   2   0  13      323.44      458.80     79.55 o 
   3   0  13      824.63      834.05     56.57 o 
   4   0  13      737.39      754.62     56.58 o 
  -8   1  13      145.90       98.13     57.80 o 
  -5   1  13      102.29      108.05     49.57 o 
  -4   1  13      665.06      753.42     79.58 o 
  -3   1  13     1377.57     1435.62    104.74 o 
  -2   1  13        5.39      -19.29     22.82 o 
  -1   1  13      353.24      370.54     84.61 o 
   0   1  13       60.03       33.58     53.18 o 
   1   1  13       23.35       26.18     25.66 o 
   2   1  13     1100.92     1250.59     64.01 o 
   3   1  13       71.00       15.94     29.98 o 
   4   1  13      181.45      177.80     39.63 o 
  -7   2  13       40.29       39.13     33.96 o 
  -6   2  13      442.39      465.70     71.83 o 
  -5   2  13      516.26      428.67     60.43 o 
  -4   2  13      371.21      418.15     46.78 o 
  -3   2  13      278.99      348.01     65.02 o 
  -2   2  13     1654.88     1616.38    113.10 o 
  -1   2  13      421.75      412.40     41.09 o 
   0   2  13      414.35      343.53     39.67 o 
   1   2  13      753.15      729.57     50.96 o 
   2   2  13       48.41       46.92     28.52 o 
   3   2  13      657.33      540.28     49.40 o 
  -7   3  13      161.33      164.97     63.47 o 
  -6   3  13       43.46       34.73     54.50 o 
  -5   3  13       16.28       34.47     33.76 o 
  -4   3  13     1669.19     1909.12     84.94 o 
  -3   3  13      482.39      529.06     50.82 o 
  -2   3  13      703.77      670.48     51.90 o 
  -1   3  13     1179.95     1182.01    124.33 o 
   0   3  13      182.75      197.81     61.58 o 
   1   3  13      257.92      223.84     37.69 o 
   2   3  13      369.56      318.37     42.37 o 
  -7   4  13       88.59      173.20     65.29 o 
  -6   4  13       88.11      132.80     62.12 o 
  -5   4  13      677.49      689.82    120.08 o 
  -4   4  13      435.89      432.95     97.15 o 
  -3   4  13      658.93      717.14     79.15 o 
  -2   4  13       74.72       78.86     38.29 o 
  -1   4  13        4.03      -26.37     62.52 o 
   0   4  13     1185.63     1165.90     68.76 o 
   1   4  13      322.13      404.70     95.00 o 
  -6   5  13      210.43      192.62     67.51 o 
  -5   5  13      126.03      138.82     44.86 o 
  -4   5  13       55.38      129.10     41.57 o 
  -3   5  13       38.88       39.52     36.49 o 
  -2   5  13      214.75      219.29     45.70 o 
  -1   5  13      844.19      831.89     64.09 o 
  -2  -7  14      138.31      213.77     34.62 o 
  -1  -7  14       15.82       21.77     25.80 o 
   0  -7  14      687.71      659.51     78.47 o 
   1  -7  14       72.57       42.56     42.83 o 
   2  -7  14      365.93      394.35     62.86 o 
  -3  -6  14      228.49      273.01     32.24 o 
  -2  -6  14      373.30      395.04     38.76 o 
  -1  -6  14      472.98      504.64     55.95 o 
   0  -6  14      402.26      514.26     64.75 o 
   1  -6  14      312.63      392.86     59.35 o 
   2  -6  14       58.34       54.36     41.07 o 
   3  -6  14      150.41      268.50     56.25 o 
  -4  -5  14      229.26      260.48     30.95 o 
  -3  -5  14      983.12     1017.25     51.23 o 
  -2  -5  14       41.75       32.06     28.52 o 
  -1  -5  14      390.93      298.17     54.76 o 
   0  -5  14      113.49      108.11     44.31 o 
   1  -5  14       65.20       54.90     36.35 o 
   2  -5  14      450.05      580.70     66.23 o 
   3  -5  14      304.96      362.11     60.70 o 
   4  -5  14      243.68      281.18     58.27 o 
  -5  -4  14      118.94      118.94     29.50 o 
  -4  -4  14      174.13      153.87     31.08 o 
  -3  -4  14      191.53      136.24     46.40 o 
  -2  -4  14      991.45      873.74     75.74 o 
  -1  -4  14      329.67      354.08     56.65 o 
   0  -4  14      126.97      118.63     43.43 o 
   1  -4  14     1109.85     1156.94     85.52 o 
   2  -4  14        0.45       11.94     32.10 o 
   3  -4  14      514.65      464.63     61.85 o 
   4  -4  14       96.17       50.72     39.93 o 
  -6  -3  14      134.31      114.18     26.48 o 
  -5  -3  14       35.53       18.37     26.99 o 
  -4  -3  14      737.15      748.22     56.30 o 
  -3  -3  14      446.71      541.04     63.53 o 
  -2  -3  14      427.11      460.11     60.16 o 
  -1  -3  14     1317.10     1394.82     90.85 o 
   0  -3  14      384.46      528.09     61.78 o 
   1  -3  14      300.40      260.54     49.91 o 
   2  -3  14      426.82      355.43     55.84 o 
   3  -3  14       19.40      -10.25     34.19 o 
   4  -3  14      114.03       76.28     42.49 o 
  -5  -2  14      623.96      676.63     54.37 o 
  -4  -2  14        7.89       -7.78     26.66 o 
  -3  -2  14      653.53      702.57     69.00 o 
  -2  -2  14       36.57       42.29     36.42 o 
  -1  -2  14       22.25       18.82     33.39 o 
   0  -2  14      965.88     1274.09     86.67 o 
   1  -2  14      570.72      583.53     62.18 o 
   2  -2  14       61.34       91.32     39.59 o 
   3  -2  14      561.17      480.68     62.39 o 
   4  -2  14      202.08      214.27     50.31 o 
  -4  -1  14      505.84      472.99     60.63 o 
  -3  -1  14       48.80       83.29     36.96 o 
  -2  -1  14       26.71       58.54     35.75 o 
  -1  -1  14     1077.17     1030.75     74.93 o 
   0  -1  14       23.26       14.64     30.55 o 
   1  -1  14     1385.29     1423.42     90.58 o 
   2  -1  14      392.64      417.28     59.22 o 
   3  -1  14       30.82       38.25     31.38 o 
  -4   0  14        5.54       13.42     46.60 o 
  -3   0  14      770.07      777.95     52.97 o 
  -2   0  14      449.14      509.11     46.20 o 
  -1   0  14      715.29      734.01     52.03 o 
   0   0  14      365.41      351.24     42.03 o 
   1   0  14       68.29       35.01     29.00 o 
   2   0  14      346.31      339.47     71.52 o 
   3   0  14      537.13      582.47     93.61 o 
  -5   1  14      730.66      807.51     84.91 o 
  -4   1  14      724.18      800.57     87.00 o 
  -3   1  14        4.23      -18.82     46.87 o 
  -2   1  14      797.60      690.16     84.51 o 
  -1   1  14      170.26      167.08     34.61 o 
   0   1  14        4.02      -17.32     26.64 o 
   1   1  14      391.85      351.87     43.16 o 
   2   1  14      107.15      108.36     55.71 o 
  -5   2  14        5.64       49.71     50.52 o 
  -4   2  14      302.04      308.15     67.85 o 
  -3   2  14     1044.75     1000.34     95.91 o 
  -2   2  14        4.49       43.30     48.96 o 
  -1   2  14      732.72      660.62     83.02 o 
   0   2  14      684.66      704.62     52.45 o 
   1   2  14       48.41       42.20     41.68 o 
  -5   3  14      174.20      219.30     45.16 o 
  -4   3  14      165.51      183.92     64.21 o 
  -3   3  14      886.30      949.21     97.66 o 
  -2   3  14      725.74      828.29     92.20 o 
  -1   3  14        0.78      -36.96     47.95 o 
   0   3  14      279.00      338.57     73.38 o 
  -4   4  14      470.05      614.57     76.58 o 
  -3   4  14       13.03       34.35     39.27 o 
  -2   4  14      136.50      114.19     41.82 o 
  -2  -5  15      619.09      590.89     58.51 o 
  -1  -5  15      261.65      199.50     51.39 o 
   0  -5  15        4.75       10.32     38.85 o 
   1  -5  15      131.98      101.64     44.58 o 
  -3  -4  15      815.03      922.33     65.49 o 
  -2  -4  15        0.61       -3.71     35.54 o 
  -1  -4  15      403.09      332.30     58.07 o 
   0  -4  15      708.60      719.03     75.67 o 
   1  -4  15        3.02       15.24     36.42 o 
   2  -4  15      599.20      606.80     70.82 o 
  -4  -3  15       62.06       34.62     43.70 o 
  -3  -3  15      429.89      481.82     66.16 o 
  -2  -3  15      445.58      467.80     64.00 o 
  -1  -3  15        4.00       -0.54     37.36 o 
   0  -3  15      430.40      492.48     62.59 o 
   1  -3  15      535.58      685.24     71.63 o 
   2  -3  15        2.33      -29.61     33.39 o 
  -4  -2  15      268.42      267.52     43.33 o 
  -3  -2  15      176.25      165.17     48.22 o 
  -2  -2  15       90.33      122.34     46.60 o 
  -1  -2  15      262.39      281.65     52.00 o 
   0  -2  15      214.99      326.77     56.05 o 
   1  -2  15      282.81      276.46     53.69 o 
   2  -2  15      763.60      701.42     72.10 o 
  -4  -1  15        5.53       10.32     54.23 o 
  -3  -1  15      324.98      395.16     57.40 o 
  -2  -1  15      260.40      323.26     55.57 o 
  -1  -1  15        2.02      -12.68     30.48 o 
   0  -1  15      990.13     1028.93     82.21 o 
   1  -1  15       67.50      126.41     42.05 o 
  -4   0  15      384.32      409.66     71.56 o 
  -3   0  15      212.18      241.25     64.21 o 
  -2   0  15      172.37      104.44     33.92 o 
  -1   0  15      395.14      429.91     46.53 o 
   0   0  15       65.52       89.02     33.64 o 
   1   0  15      122.75      114.04     38.00 o 
  -4   1  15       46.51        4.99     55.44 o 
  -3   1  15      883.90      966.48    100.02 o 
  -2   1  15      298.83      293.05     69.40 o 
  -1   1  15      176.68      166.39     63.26 o 
   0   1  15      380.33      374.52     46.13 o 
                                                 
